# Supplementary material for: Bioinformatics Analysis Reveals an Association Between Cancer Cell Stemness, Gene Mutations, and the Immune Microenvironment in Stomach Adenocarcinoma
Source: Front Genet. 2020 Dec 11;11:595477. doi: 10.3389/fgene.2020.595477 (PMC7759681; doi:10.3389/fgene.2020.595477)
Supplement: Supplementary file 1 [file Table_1.xlsx]

## Sheet: Sheet1
Supplementary table 1:The mRNA expression-based stemness index (mRNAsi) of stomach adenocarcinoma (STAD) and corresponding survival data from TCGA database.
id	Survival state	Survival time	mRNAsi	EREG-mRNAsi
TCGA-HU-A4GH-11	0	358	0.0968837	0.428211
TCGA-FP-7829-11	0	594	0.102263	0.442367
TCGA-BR-7704-11	0	1072	0.115454	0.626468
TCGA-HU-A4GY-11	0	8	0.132869	0.431829
TCGA-HU-A4GP-11	0	273	0.139087	0.454039
TCGA-HU-A4GN-11	0	912	0.139762	0.58892
TCGA-BR-8364-01	0	675	0.147324	0.737908
TCGA-HU-A4GC-11	0	99	0.158497	0.460671
TCGA-HU-A4G3-11	0	170	0.160793	0.357142
TCGA-BR-8384-01	0	113	0.16189	0.585327
TCGA-BR-A4J9-01	0	14	0.167893	0.402576
TCGA-RD-A8N2-01	0	3540	0.170064	0.444682
TCGA-BR-6457-01	0	416	0.172289	0.584651
TCGA-BR-A4J7-01	0	989	0.183697	0.41309
TCGA-RD-A8N4-01	0	2171	0.185053	0.387889
TCGA-D7-6518-01	0	582	0.185536	0.582626
TCGA-D7-8578-01	0	643	0.189036	0.666067
TCGA-BR-A4J5-01	0	862	0.191571	0.670745
TCGA-KB-A93G-01	0	613	0.197021	0.605294
TCGA-CD-5798-01	0	408	0.197844	0.675062
TCGA-BR-6563-01	0	1190	0.203879	0.572497
TCGA-BR-A4J2-01	0	431	0.223118	0.555133
TCGA-BR-6803-01	0	949	0.228818	0.725802
TCGA-BR-A4IU-01	0	838	0.236892	0.756429
TCGA-D7-8574-01	0	523	0.241953	0.513027
TCGA-D7-6524-01	0	543	0.245884	0.703446
TCGA-BR-8682-01	0	991	0.252917	0.794098
TCGA-ZA-A8F6-01	0	525	0.255324	0.735834
TCGA-CG-5719-01	0	31	0.255651	0.788793
TCGA-IP-7968-11	0	77	0.258443	0.670118
TCGA-D7-8579-01	0	636	0.25867	0.702433
TCGA-CG-4472-01	0	365	0.260337	0.80196
TCGA-BR-A44T-01	0	1038	0.261791	0.53109
TCGA-RD-A8N9-01	0	1083	0.266692	0.693776
TCGA-CG-5722-11	0	30	0.268831	0.752643
TCGA-D7-6522-01	0	566	0.271535	0.541339
TCGA-CD-8530-01	0	377	0.271765	0.652851
TCGA-BR-8297-01	0	225	0.273171	0.645448
TCGA-IN-8462-01	0	572	0.273629	0.701324
TCGA-D7-A4Z0-01	0	449	0.273694	0.760866
TCGA-B7-A5TN-01	0	287	0.275616	0.783198
TCGA-BR-7196-01	0	666	0.28426	0.75339
TCGA-BR-8373-01	0	450	0.285373	0.711091
TCGA-CD-8524-01	0	388	0.288838	0.693125
TCGA-CG-4301-01	0	92	0.290284	0.741887
TCGA-BR-6457-11	0	416	0.292031	0.724283
TCGA-D7-6521-01	0	564	0.294878	0.744468
TCGA-CG-4475-01	0	699	0.299154	0.705231
TCGA-BR-7716-11	0	1210	0.301788	0.880578
TCGA-BR-7959-01	0	1010	0.302121	0.632425
TCGA-RD-A8N0-01	0	1236	0.302418	0.603124
TCGA-CD-8529-01	0	374	0.302675	0.748784
TCGA-D7-6520-01	0	573	0.302918	0.736485
TCGA-CG-4304-01	0	822	0.303727	0.581589
TCGA-BR-A4J8-01	0	7	0.30984	0.7013
TCGA-VQ-A91A-01	0	1200	0.313065	0.65876
TCGA-CD-5804-01	0	368	0.314463	0.839364
TCGA-BR-8677-01	0	813	0.315586	0.673615
TCGA-CG-5730-11	0	122	0.315815	0.642361
TCGA-HU-A4GY-01	0	8	0.320752	0.627312
TCGA-BR-8366-01	0	29	0.321456	0.547055
TCGA-IN-A7NU-01	0	356	0.322265	0.464457
TCGA-IN-AB1V-01	0	479	0.325192	0.585327
TCGA-IN-A7NR-01	0	198	0.32527	0.755537
TCGA-BR-A4J6-01	0	20	0.325717	0.690255
TCGA-BR-6453-11	0	485	0.3277	0.780328
TCGA-IN-AB1V-11	0	479	0.328416	0.660833
TCGA-BR-7715-11	0	1023	0.330352	0.629748
TCGA-BR-6801-01	0	1223	0.340287	0.871293
TCGA-SW-A7EB-01	0	176	0.343547	0.756308
TCGA-VQ-A8E2-01	0	1319	0.344829	0.632521
TCGA-CG-5728-11	0	1980	0.346331	0.531572
TCGA-B7-5816-01	0	812	0.346425	0.930787
TCGA-F1-A448-01	0	647	0.347395	0.755995
TCGA-IN-AB1X-11	0	411	0.349772	0.696284
TCGA-BR-A4IY-01	0	12	0.352934	0.502368
TCGA-CG-4449-01	0	580	0.354428	0.858874
TCGA-B7-A5TK-01	0	288	0.356183	0.629724
TCGA-BR-8058-01	0	1133	0.356414	0.818383
TCGA-BR-8369-01	0	427	0.357434	0.937684
TCGA-D7-6519-01	0	625	0.357628	0.587521
TCGA-VQ-A8P8-01	0	942	0.358649	0.671782
TCGA-FP-8631-01	0	17	0.358976	0.58318
TCGA-HU-8610-01	0	23	0.359831	0.714419
TCGA-HU-8238-11	0	46	0.360863	0.754403
TCGA-BR-8588-01	0	389	0.360946	0.734942
TCGA-MX-A5UJ-01	0	600	0.363035	0.743455
TCGA-CG-4305-01	0	485	0.364358	0.751992
TCGA-IN-A6RN-01	0	594	0.36554	0.584217
TCGA-FP-7998-01	0	678	0.365593	0.575391
TCGA-IN-7806-11	0	1106	0.366078	0.734797
TCGA-BR-6453-01	0	485	0.373062	0.594201
TCGA-CG-4443-01	0	912	0.373972	0.695633
TCGA-CG-5721-11	0	183	0.377516	0.753342
TCGA-D7-8572-01	0	511	0.379319	0.663703
TCGA-BR-7716-01	0	1210	0.379907	0.637803
TCGA-CG-4477-01	0	942	0.380119	0.658928
TCGA-BR-A4PD-01	0	628	0.380304	0.68929
TCGA-RD-A8N1-01	0	3519	0.382274	0.608092
TCGA-B7-A5TI-01	0	595	0.383919	0.737329
TCGA-IN-8462-11	0	572	0.384041	0.694379
TCGA-VQ-A94U-01	0	819	0.384812	0.663221
TCGA-VQ-A92D-01	0	2032	0.385567	0.708245
TCGA-BR-8486-01	0	615	0.385654	0.791108
TCGA-D7-A6EX-01	0	86	0.389658	0.479795
TCGA-HU-A4G3-01	0	170	0.392492	0.677594
TCGA-CD-8534-01	0	367	0.395756	0.613663
TCGA-BR-6802-11	0	940	0.398646	0.937419
TCGA-BR-A4J4-01	0	16	0.399877	0.634595
TCGA-BR-8485-01	0	280	0.400553	0.792627
TCGA-IP-7968-01	0	77	0.403763	0.891936
TCGA-BR-8077-01	0	21	0.404906	0.735955
TCGA-IN-A6RJ-01	0	379	0.405428	0.617835
TCGA-HF-7132-01	0	2351	0.406229	0.778302
TCGA-CD-A48A-01	0	378	0.408319	0.689628
TCGA-D7-8570-01	0	752	0.411064	0.510567
TCGA-IN-AB1X-01	0	411	0.413271	0.521154
TCGA-CD-A4MH-01	0	371	0.413399	0.53982
TCGA-VQ-A91K-01	0	1862	0.414546	0.728045
TCGA-BR-6852-11	0	1367	0.416761	0.914051
TCGA-BR-7958-01	0	899	0.417748	0.623261
TCGA-BR-8483-01	0	164	0.418223	0.705737
TCGA-FP-8099-01	0	519	0.418904	0.724837
TCGA-F1-A72C-01	0	346	0.421045	0.863528
TCGA-F1-6874-01	0	440	0.421766	0.688615
TCGA-VQ-AA6A-01	0	1184	0.42227	0.759757
TCGA-B7-A5TJ-01	0	335	0.422307	0.772876
TCGA-D7-A6F2-01	0	476	0.424621	0.692377
TCGA-D7-A4YY-01	0	419	0.424826	0.803118
TCGA-BR-6802-01	0	940	0.425301	0.638502
TCGA-HU-A4GC-01	0	99	0.427038	0.843753
TCGA-KB-A93J-01	0	1124	0.427064	0.631123
TCGA-BR-8381-01	0	224	0.427827	0.627264
TCGA-VQ-A8E7-01	0	1138	0.4285	0.723414
TCGA-HU-A4HD-01	0	1016	0.428836	0.686565
TCGA-BR-8081-01	0	981	0.430036	0.720328
TCGA-HU-A4GJ-01	0	650	0.431028	0.516982
TCGA-CD-8536-01	0	378	0.432588	0.734074
TCGA-D7-5578-01	0	385	0.433519	0.647594
TCGA-RD-A8MV-01	0	3720	0.433948	0.598735
TCGA-CD-A487-01	0	374	0.434693	0.753005
TCGA-HF-7134-01	0	1588	0.434846	0.624901
TCGA-CG-4437-01	0	245	0.435664	0.856076
TCGA-IN-7806-01	0	1106	0.43637	0.634644
TCGA-D7-6822-01	0	375	0.436523	0.633245
TCGA-VQ-A8P3-01	0	1132	0.437942	0.670456
TCGA-BR-A4QI-01	0	415	0.439121	0.563043
TCGA-HU-A4H3-01	0	882	0.439264	0.775119
TCGA-BR-6566-01	0	997	0.439788	0.659435
TCGA-HU-A4GH-01	0	358	0.441407	0.744492
TCGA-BR-6852-01	0	1367	0.443157	0.775505
TCGA-D7-6815-01	0	486	0.444736	0.803118
TCGA-D7-A6F0-01	0	678	0.444948	0.754982
TCGA-CG-4444-01	0	1431	0.447703	0.845972
TCGA-SW-A7EA-01	0	579	0.4483	0.672481
TCGA-HU-A4H6-01	0	476	0.451	0.763471
TCGA-CG-5723-01	0	3196	0.452821	0.577007
TCGA-BR-7715-01	0	1023	0.453237	0.740416
TCGA-D7-6817-01	0	389	0.453565	0.871438
TCGA-HU-8238-01	0	46	0.45395	0.711863
TCGA-BR-8286-01	0	895	0.456627	0.786405
TCGA-VQ-AA6F-01	0	1646	0.456855	0.828512
TCGA-VQ-A91V-01	0	1297	0.457905	0.695223
TCGA-VQ-AA68-01	0	1328	0.458024	0.711718
TCGA-B7-5818-01	0	356	0.458775	0.756405
TCGA-BR-7197-01	0	280	0.459101	0.81995
TCGA-BR-8078-01	0	900	0.459649	0.679475
TCGA-IN-A7NT-01	0	323	0.459936	0.700528
TCGA-FP-8211-01	0	413	0.460106	0.769741
TCGA-BR-8591-01	0	856	0.461236	0.830489
TCGA-CG-4438-01	0	1645	0.462084	0.82282
TCGA-VQ-A91W-01	0	1851	0.462237	0.665078
TCGA-HF-7133-01	0	1918	0.463236	0.574957
TCGA-CG-5721-01	0	183	0.463667	0.595021
TCGA-D7-A4YU-01	0	500	0.464557	0.619402
TCGA-CG-5722-01	0	30	0.464748	0.625287
TCGA-FP-A8CX-01	0	7	0.46534	0.774637
TCGA-D7-A4YT-01	0	434	0.46678	0.640383
TCGA-HU-A4GP-01	0	273	0.472807	0.750448
TCGA-CD-A4MJ-01	0	384	0.474552	0.771767
TCGA-FP-7829-01	0	594	0.479151	0.884268
TCGA-CD-8533-01	0	468	0.479158	0.69339
TCGA-HU-A4H5-01	0	724	0.481473	0.576331
TCGA-CD-5799-01	0	396	0.48228	0.809966
TCGA-HU-A4G2-01	0	739	0.482937	0.788214
TCGA-BR-8487-01	0	34	0.487617	0.719194
TCGA-R5-A7O7-01	0	1389	0.488517	0.751389
TCGA-CD-5800-01	0	400	0.491645	0.712393
TCGA-VQ-AA6J-01	0	838	0.492503	0.727972
TCGA-D7-6820-01	0	344	0.495915	0.79663
TCGA-EQ-A4SO-01	0	494	0.49596	0.863504
TCGA-CD-8535-01	0	390	0.497265	0.552384
TCGA-VQ-A8DT-01	0	1484	0.497629	0.833672
TCGA-VQ-A91E-01	0	664	0.497722	0.720786
TCGA-FP-A9TM-01	0	189	0.49903	0.655673
TCGA-HU-A4GF-01	0	785	0.499311	0.728672
TCGA-3M-AB46-01	0	1765	0.501689	0.743117
TCGA-VQ-A91S-01	0	1000	0.502223	0.735665
TCGA-BR-7703-01	0	1100	0.5029	0.744251
TCGA-HU-A4GX-01	0	616	0.503147	0.589257
TCGA-CD-8526-01	0	381	0.503625	0.683864
TCGA-HU-8604-01	0	694	0.5045	0.718977
TCGA-D7-A74A-01	0	607	0.504605	0.735738
TCGA-HU-A4H2-01	0	394	0.512229	0.729323
TCGA-IN-A6RS-01	0	383	0.512933	0.763013
TCGA-VQ-A91Z-01	0	1690	0.51386	0.789154
TCGA-VQ-AA6D-01	0	521	0.519013	0.736389
TCGA-D7-6526-01	0	523	0.519339	0.92213
TCGA-HU-A4H4-01	0	725	0.520649	0.702072
TCGA-BR-A4PE-01	0	621	0.523296	0.780714
TCGA-VQ-A8PX-01	0	1964	0.525907	0.815489
TCGA-HF-A5NB-01	0	928	0.528375	0.767305
TCGA-HU-8249-01	0	881	0.528525	0.721075
TCGA-HU-A4GU-01	0	200	0.537334	0.913786
TCGA-KB-A6F7-01	0	1935	0.537872	0.813656
TCGA-BR-8678-01	0	754	0.537928	0.808616
TCGA-HU-8608-01	0	641	0.540881	0.692787
TCGA-MX-A666-01	0	427	0.541301	0.651187
TCGA-BR-8368-01	0	131	0.541569	0.803021
TCGA-R5-A7ZI-01	0	2267	0.545083	0.582867
TCGA-HU-A4G8-01	0	544	0.546038	0.816815
TCGA-FP-A4BE-01	0	337	0.546691	0.807193
TCGA-CG-4466-01	0	577	0.546766	0.818069
TCGA-BR-A4PF-01	0	35	0.546821	0.712514
TCGA-BR-7707-01	0	1090	0.548474	0.871534
TCGA-D7-A6EV-01	0	342	0.549482	0.864999
TCGA-VQ-AA6B-01	0	1002	0.549679	0.79991
TCGA-BR-8361-01	0	946	0.549778	0.773407
TCGA-CD-8531-01	0	383	0.551714	0.503332
TCGA-BR-8589-01	0	825	0.556771	0.686107
TCGA-IN-A6RI-01	0	559	0.559683	0.861165
TCGA-HU-8244-01	0	742	0.560798	0.756284
TCGA-D7-A4YX-01	0	1108	0.562473	0.734773
TCGA-BR-8680-01	0	972	0.563231	0.722088
TCGA-HU-A4GD-01	0	692	0.564031	0.718109
TCGA-HU-8602-01	0	679	0.565459	0.797064
TCGA-HU-A4GT-01	0	198	0.56999	0.911036
TCGA-HU-A4G6-01	0	738	0.573521	0.748278
TCGA-VQ-AA69-01	0	864	0.579325	0.747313
TCGA-KB-A93H-01	0	1145	0.580266	0.851446
TCGA-BR-8372-01	0	951	0.58067	0.934839
TCGA-VQ-A8P2-01	0	1160	0.581437	0.831333
TCGA-HU-A4GN-01	0	912	0.583454	0.894035
TCGA-D7-6528-01	0	463	0.584342	0.804613
TCGA-CD-8528-01	0	375	0.586882	1
TCGA-HU-A4G9-01	0	736	0.589128	0.825931
TCGA-CG-4436-01	0	243	0.591374	0.827547
TCGA-D7-8573-01	0	593	0.598784	0.794556
TCGA-HU-A4H0-01	0	64	0.599349	0.771791
TCGA-BR-A4IZ-01	1	273	0.108395	0.710898
TCGA-BR-A453-01	1	185	0.115256	0.529402
TCGA-BR-A4IV-01	1	869	0.117272	0.55851
TCGA-RD-A7BW-01	1	156	0.117823	0.378098
TCGA-CG-4462-01	1	0	0.129954	0.713599
TCGA-FP-7735-11	1	106	0.13709	0.395052
TCGA-HU-A4HB-11	1	477	0.139624	0.441788
TCGA-VQ-A94P-01	1	81	0.151368	0.410028
TCGA-BR-6564-01	1	794	0.15398	0.456789
TCGA-FP-8209-01	1	1811	0.156994	0.4974
TCGA-BR-8365-01	1	533	0.169591	0.545993
TCGA-BR-8592-01	1	191	0.172252	0.587425
TCGA-CD-A489-01	1	344	0.177169	0.575632
TCGA-BR-8371-01	1	359	0.185414	0.392737
TCGA-D7-A747-01	1	255	0.193752	0.468437
TCGA-D7-A748-01	1	132	0.197563	0.744781
TCGA-FP-8210-01	1	153	0.202143	0.6031
TCGA-MX-A5UG-01	1	113	0.208938	0.615086
TCGA-CD-A4MI-01	1	358	0.215802	0.546452
TCGA-BR-6705-01	1	779	0.218065	0.86893
TCGA-BR-4279-01	1	291	0.220859	0.865771
TCGA-MX-A663-01	1	300	0.226458	0.747988
TCGA-BR-8291-01	1	607	0.228629	0.675207
TCGA-CD-5813-01	1	377	0.231766	0.716638
TCGA-BR-4187-01	1	141	0.240276	0.761542
TCGA-RD-A8N5-01	1	1747	0.240674	0.589981
TCGA-BR-6564-11	1	794	0.243114	0.782474
TCGA-BR-4255-01	1	124	0.263642	0.763833
TCGA-VQ-A91Y-01	1	296	0.265837	0.716662
TCGA-RD-A7BS-01	1	336	0.276181	0.709644
TCGA-BR-7901-01	1	105	0.27655	0.711622
TCGA-BR-8080-01	1	292	0.280613	0.743913
TCGA-BR-7957-01	1	276	0.285154	0.816767
TCGA-CD-5803-01	1	341	0.285897	0.610431
TCGA-BR-8059-01	1	439	0.293282	0.644989
TCGA-VQ-A91Q-01	1	633	0.296311	0.751534
TCGA-BR-7722-01	1	466	0.296353	0.523783
TCGA-RD-A8N6-01	1	272	0.300892	0.765931
TCGA-BR-6709-01	1	370	0.303381	0.458645
TCGA-BR-6706-01	1	549	0.30345	0.668237
TCGA-D7-8575-01	1	554	0.305696	0.606741
TCGA-BR-8683-01	1	300	0.310892	0.611396
TCGA-VQ-A8PQ-01	1	476	0.31125	0.537601
TCGA-CG-5733-11	1	641	0.314413	0.655938
TCGA-BR-6456-01	1	526	0.31452	0.794822
TCGA-BR-8686-01	1	635	0.315374	0.633558
TCGA-BR-4256-01	1	284	0.317757	0.710995
TCGA-CG-5734-11	1	243	0.320308	0.746252
TCGA-BR-8590-01	1	284	0.322205	0.802105
TCGA-BR-8367-01	1	801	0.322898	0.893528
TCGA-VQ-AA64-01	1	560	0.324181	0.76294
TCGA-BR-4201-01	1	940	0.326567	0.669732
TCGA-BR-4191-01	1	558	0.326973	0.779604
TCGA-VQ-A927-01	1	200	0.327172	0.697369
TCGA-D7-6818-01	1	376	0.330495	0.656975
TCGA-BR-6458-11	1	588	0.332442	0.787514
TCGA-FP-7916-01	1	428	0.334303	0.705062
TCGA-CG-5717-01	1	212	0.334701	0.709789
TCGA-BR-7717-11	1	552	0.336501	0.757924
TCGA-BR-8362-01	1	398	0.336566	0.784187
TCGA-VQ-A8PD-01	1	496	0.345876	0.693173
TCGA-CG-5734-01	1	243	0.351499	0.687048
TCGA-VQ-A8PM-01	1	57	0.352087	0.652393
TCGA-FP-A4BF-01	1	168	0.35258	0.643325
TCGA-RD-A8MW-01	1	1153	0.352896	0.723752
TCGA-VQ-A928-01	1	174	0.3535	0.647618
TCGA-VQ-AA6K-01	1	378	0.363242	0.650126
TCGA-ZQ-A9CR-01	1	24	0.363846	0.664813
TCGA-BR-6458-01	1	588	0.364147	0.680416
TCGA-BR-A4CS-01	1	45	0.369849	0.668454
TCGA-VQ-A8PC-01	1	1407	0.370302	0.632883
TCGA-BR-8687-01	1	250	0.370314	0.652345
TCGA-VQ-A8PP-01	1	712	0.372282	0.630037
TCGA-R5-A805-01	1	281	0.375602	0.859115
TCGA-CG-5720-11	1	30	0.378727	0.703181
TCGA-BR-4267-01	1	188	0.379308	0.548719
TCGA-D7-6525-01	1	406	0.383231	0.631798
TCGA-FP-7735-01	1	106	0.392205	0.849348
TCGA-IN-A6RL-01	1	406	0.39258	0.80741
TCGA-CD-A48C-01	1	353	0.393434	0.841341
TCGA-BR-8382-01	1	762	0.394288	0.674821
TCGA-CG-4441-01	1	426	0.395047	0.756212
TCGA-VQ-A8DU-01	1	166	0.398325	0.752233
TCGA-CD-A486-01	1	192	0.398888	0.656034
TCGA-VQ-AA6G-01	1	792	0.399268	0.71044
TCGA-IN-8663-11	1	103	0.400486	0.808375
TCGA-HU-A4HB-01	1	477	0.401398	0.647907
TCGA-IN-7808-01	1	105	0.401704	0.504321
TCGA-RD-A8NB-01	1	513	0.404983	0.724138
TCGA-VQ-A8DZ-01	1	396	0.405124	0.752884
TCGA-D7-6527-01	1	312	0.40566	0.660399
TCGA-VQ-A923-01	1	61	0.406418	0.531524
TCGA-EQ-8122-01	1	243	0.408046	0.731783
TCGA-CD-8532-01	1	354	0.409673	0.857282
TCGA-VQ-A91D-01	1	356	0.410224	0.695536
TCGA-IN-8663-01	1	103	0.411595	0.52453
TCGA-CG-4306-01	1	31	0.412487	0.709499
TCGA-BR-8060-01	1	348	0.4125	0.792265
TCGA-BR-8284-01	1	245	0.415507	0.858391
TCGA-BR-8484-01	1	766	0.417027	0.72843
TCGA-IN-A6RR-01	1	205	0.419208	0.707208
TCGA-BR-A44U-01	1	422	0.419904	0.639419
TCGA-VQ-A922-01	1	275	0.420367	0.779026
TCGA-VQ-A8PK-01	1	543	0.42062	0.880023
TCGA-BR-8289-01	1	81	0.422862	0.635415
TCGA-CG-5732-01	1	2100	0.425714	0.579707
TCGA-VQ-A94R-01	1	1294	0.425915	0.772828
TCGA-D7-A4YV-01	1	180	0.43198	0.698189
TCGA-CD-5801-01	1	401	0.437014	0.59982
TCGA-VQ-A8PF-01	1	76	0.437364	0.683165
TCGA-CG-5720-01	1	30	0.439913	0.721413
TCGA-BR-7717-01	1	552	0.439956	0.869629
TCGA-VQ-A8DV-01	1	403	0.441442	0.740127
TCGA-BR-7723-01	1	874	0.441572	0.695512
TCGA-CG-5718-01	1	1095	0.443818	0.613687
TCGA-D7-A6EY-01	1	348	0.443839	0.789396
TCGA-BR-4257-01	1	294	0.446295	0.876526
TCGA-VQ-A8PJ-01	1	82	0.450492	0.760722
TCGA-D7-8576-01	1	446	0.454239	0.907371
TCGA-HU-A4GQ-01	1	3	0.45483	0.78872
TCGA-VQ-A8PU-01	1	832	0.457736	0.677256
TCGA-CG-4465-01	1	274	0.458605	0.799548
TCGA-VQ-A925-01	1	138	0.461055	0.743117
TCGA-F1-6875-01	1	2197	0.463404	0.746662
TCGA-CD-A4MG-01	1	200	0.464812	0.864637
TCGA-BR-6565-01	1	279	0.464882	0.757538
TCGA-VQ-A94O-01	1	640	0.465779	0.773841
TCGA-D7-5577-01	1	782	0.466566	0.751316
TCGA-CG-5725-01	1	457	0.468262	0.592344
TCGA-VQ-A8E0-01	1	562	0.47354	0.842475
TCGA-CG-5724-01	1	366	0.475235	0.596372
TCGA-CG-4469-01	1	215	0.477811	0.706798
TCGA-R5-A7ZE-01	1	554	0.490795	0.834203
TCGA-BR-8363-01	1	8	0.492759	0.640359
TCGA-BR-6455-01	1	422	0.494406	0.84098
TCGA-VQ-A91U-01	1	52	0.495092	0.774637
TCGA-VQ-A8PE-01	1	675	0.512913	0.767305
TCGA-D7-A6EZ-01	1	618	0.513076	0.664571
TCGA-CG-4440-01	1	122	0.514719	0.827643
TCGA-VQ-A8P5-01	1	235	0.519878	0.831719
TCGA-BR-6707-01	1	605	0.521893	0.826606
TCGA-VQ-A91N-01	1	570	0.524426	0.741694
TCGA-VQ-A94T-01	1	342	0.525871	0.607971
TCGA-VQ-AA6I-01	1	491	0.526439	0.808302
TCGA-VQ-A924-01	1	1686	0.527332	0.822458
TCGA-VQ-A8PB-01	1	1043	0.533307	0.687867
TCGA-VQ-A8PO-01	1	282	0.53369	0.718567
TCGA-R5-A7ZR-01	1	185	0.54095	0.864613
TCGA-BR-4253-01	1	124	0.541025	0.737908
TCGA-VQ-A8PH-01	1	389	0.545262	0.55101
TCGA-BR-A452-01	1	229	0.549305	0.860899
TCGA-BR-4280-01	1	201	0.555598	0.799452
TCGA-RD-A7C1-01	1	507	0.558712	0.940217
TCGA-BR-A4J1-01	1	22	0.56007	0.777048
TCGA-VQ-A91X-01	1	289	0.576124	0.752136
TCGA-VQ-A8E3-01	1	661	0.583292	0.761204
TCGA-RD-A7BT-01	1	262	0.592251	0.846864
TCGA-R5-A7ZF-01	1	259	0.598652	0.890272
TCGA-CG-5726-01	1	881	0.602027	0.797161
