# Supplementary material for: Bioinformatics Analysis Reveals an Association Between Cancer Cell Stemness, Gene Mutations, and the Immune Microenvironment in Stomach Adenocarcinoma
Source: Front Genet. 2020 Dec 11;11:595477. doi: 10.3389/fgene.2020.595477 (PMC7759681; doi:10.3389/fgene.2020.595477)
Supplement: Supplementary file 4 [file Table_4.XLSX]

## Sheet: Sheet1
Supplementary table 4: The significant survival related different expressed hub genes according to COX regression analysis.(HR=risk ratio).
id	z	HR	HR.95L	HR.95H	pvalue
PLA2G5	3.73653	1.13731	1.06308	1.21671	0.000186574
CCT6A	3.54072	1.00826	1.00368	1.01286	0.00039904
RNASE1	3.38812	1.00121	1.00051	1.00191	0.00070373
DUSP1	3.36748	1.00246	1.00103	1.00389	0.000758577
FAM19A4	3.331	1.16508	1.06491	1.27467	0.00086534
POLR1A	-3.26455	0.870551	0.801029	0.946107	0.00109636
ADAMTS8	3.25733	1.07303	1.02847	1.11951	0.00112467
PDE1B	3.11599	1.39122	1.13031	1.71234	0.00183325
NAA40	-3.11058	0.866589	0.791826	0.948412	0.00186719
ANKRD1	3.01518	1.02995	1.01038	1.04989	0.00256824
NUDT10	3.00385	1.65664	1.19175	2.30288	0.00266591
POLQ	-2.95235	0.772073	0.650248	0.916723	0.0031537
PHYHIP	2.94364	1.38477	1.11492	1.71992	0.00324376
SNCG	2.93002	1.02619	1.0086	1.04409	0.00338942
PASK	-2.91056	0.684814	0.530698	0.883685	0.00360784
PPFIA3	-2.85105	0.843592	0.750502	0.948229	0.00435757
KIT	2.82998	1.06444	1.01938	1.11149	0.00465516
CNRIP1	2.75235	1.12412	1.03426	1.22179	0.00591701
C11orf96	2.72264	1.00705	1.00197	1.01216	0.00647616
ZFP36	2.71726	1.00144	1.0004	1.00248	0.00658257
PLCL1	2.69408	1.44237	1.10496	1.8828	0.00705826
DNAAF3	-2.69047	0.57733	0.386924	0.861436	0.00713522
FAM229B	2.68761	1.18208	1.04633	1.33544	0.00719652
KIF18B	-2.68621	0.931308	0.884184	0.980944	0.00722675
MMRN1	2.67583	1.09467	1.02449	1.16966	0.00745452
AEN	-2.67394	0.917568	0.861495	0.977291	0.00749653
HSPB2	2.63996	1.71347	1.14879	2.55572	0.00829168
BRIP1	-2.63546	0.734509	0.583903	0.923961	0.0084024
LYPD8	2.62674	1.01418	1.00358	1.0249	0.0086207
BMPER	2.59469	1.52419	1.1086	2.09557	0.00946762
CEP295	-2.58476	0.776397	0.640822	0.940656	0.00974468
ARMCX1	2.57817	1.06687	1.01564	1.12069	0.00993242
GPX3	2.57709	1.00546	1.0013	1.00963	0.00996357
RGS5	2.5734	1.01121	1.00266	1.01984	0.0100705
RCCD1	-2.56419	0.863384	0.771686	0.965978	0.0103417
LFNG	2.55359	1.01077	1.00249	1.01912	0.0106617
RAB19	-2.5498	0.879277	0.796483	0.970677	0.0107784
INCENP	-2.53953	0.944156	0.903198	0.986971	0.0111002
CCNO	-2.53444	0.923123	0.867748	0.982032	0.0112628
COPZ2	2.53112	1.05859	1.01293	1.10631	0.0113699
CD36	2.53089	1.05791	1.01278	1.10506	0.0113775
TCEAL7	2.52746	1.11014	1.02374	1.20384	0.0114891
EPB41L3	2.51784	1.0549	1.01191	1.09972	0.0118076
ARHGEF38	-2.50749	0.810868	0.688306	0.955253	0.0121591
CKMT2	2.50113	1.10334	1.02151	1.19173	0.0123797
S100B	2.495	1.06514	1.01363	1.11928	0.0125957
HASPIN	-2.47987	0.86218	0.766828	0.969389	0.013143
FOXS1	2.47987	1.02987	1.00619	1.05411	0.013143
SOX14	-2.46455	0.868641	0.776608	0.971579	0.0137186
UHRF1	-2.46165	0.927394	0.873374	0.984756	0.01383
CDH19	2.4606	1.22169	1.04158	1.43295	0.0138707
ZGRF1	-2.45883	0.57354	0.368224	0.893337	0.013939
P3H2	2.45603	1.05261	1.01041	1.09657	0.014048
RGS2	2.44775	1.00841	1.00167	1.01519	0.0143752
NAALADL1	2.43472	1.12437	1.02312	1.23565	0.0149033
CCL15	2.43056	1.03791	1.00723	1.06952	0.0150753
RNASE2	2.42752	1.01807	1.00345	1.03289	0.0152024
FAM111A	-2.41772	0.916709	0.854307	0.98367	0.0156182
RAD54L	-2.41252	0.878495	0.790738	0.975992	0.0158426
ADRB3	2.41108	1.33681	1.05582	1.6926	0.0159053
FOXRED2	-2.41061	0.973818	0.953036	0.995052	0.0159258
RNF43	-2.40843	0.975589	0.956163	0.995409	0.0160211
ST8SIA6-AS1	2.40072	1.06355	1.01137	1.11841	0.016363
MAPK10	2.39376	1.40928	1.06415	1.86636	0.0166767
FABP4	2.39325	1.00786	1.00142	1.01434	0.0166997
MCM2	-2.38242	0.972212	0.949932	0.995015	0.0171991
KNTC1	-2.37839	0.884908	0.800089	0.978719	0.0173884
FBXL7	2.37635	1.07273	1.01238	1.13667	0.017485
ASPN	2.3655	1.00514	1.00088	1.00942	0.0180056
SHOX2	2.36253	1.35399	1.053	1.74101	0.0181508
FAM81A	-2.35297	0.835507	0.719343	0.970429	0.018624
MASTL	-2.34305	0.910736	0.842218	0.984829	0.019127
NMB	2.3409	1.02702	1.00435	1.05021	0.0192372
CEP85	-2.33655	0.861531	0.760282	0.976265	0.0194627
SLC9A9	2.32537	1.13926	1.0207	1.27159	0.0200524
TCF3	-2.3192	0.975071	0.954489	0.996097	0.0203844
KIF24	-2.31464	0.846817	0.735604	0.974844	0.0206324
QTRT2	-2.30765	0.830372	0.709101	0.972382	0.0210186
BRI3BP	-2.30549	0.963345	0.933242	0.994419	0.0211391
CDC25A	-2.3019	0.887593	0.8019	0.982443	0.0213408
AGAP2-AS1	2.29602	1.03002	1.00434	1.05635	0.0216748
LRRC45	-2.29323	0.940008	0.891596	0.991049	0.0218345
TMEM200A	2.29205	1.05209	1.00738	1.09877	0.0219026
RMI1	-2.29138	0.905175	0.831233	0.985694	0.0219413
TFDP1	-2.28647	0.984095	0.970663	0.997713	0.0222265
POLE	-2.28146	0.886134	0.798724	0.983109	0.0225215
ELOVL4	2.27601	1.10518	1.01398	1.20457	0.0228456
EFNA3	-2.26946	0.967951	0.9411	0.995568	0.0232402
MICU3	2.26665	1.35811	1.04228	1.76963	0.0234117
SOX9	-2.26518	0.994319	0.98943	0.999233	0.0235018
DNASE1L2	-2.26352	0.384245	0.167851	0.879614	0.0236035
TFF2	2.26323	1.00037	1.00005	1.00069	0.0236213
JAKMIP2	2.26255	1.96694	1.09469	3.53422	0.0236636
LMO3	2.26153	1.32136	1.03786	1.68231	0.0237262
GHR	2.25972	1.19415	1.02382	1.39282	0.0238388
MAB21L2	2.25879	1.10082	1.01279	1.19651	0.0238966
CCL14	2.25088	1.45052	1.04924	2.00527	0.0243931
CNTN1	2.23808	1.08285	1.00994	1.16102	0.025216
COL4A5	2.23149	1.04135	1.00494	1.07908	0.0256484
SAMD12	-2.22792	0.896621	0.81455	0.986962	0.0258861
CPZ	2.22041	1.41587	1.04163	1.92456	0.0263912
MANEAL	-2.21871	0.960589	0.927067	0.995322	0.0265064
MFSD12	-2.21331	0.964782	0.934631	0.995904	0.026876
RGS9	2.1955	1.17816	1.01775	1.36387	0.0281275
NETO2	2.19071	1.09947	1.01004	1.19682	0.0284726
ARHGEF38-IT1	-2.18985	0.603567	0.384123	0.948377	0.0285352
ZNF367	-2.17774	0.921817	0.856693	0.991892	0.0294252
CDO1	2.17475	1.17563	1.01611	1.36019	0.0296492
TMEM201	-2.17194	0.922769	0.858208	0.992186	0.02986
NALCN	2.171	1.19939	1.01783	1.41334	0.029931
CHADL	-2.17027	0.770843	0.609375	0.975095	0.0299866
DYNC1I1	2.16744	1.18185	1.01612	1.37461	0.0302011
TACC3	-2.16635	0.958354	0.922172	0.995956	0.0302841
WDR62	-2.16607	0.83695	0.712449	0.983206	0.0303059
SP6	-2.1639	0.936351	0.882203	0.993821	0.030472
RTN4R	-2.1619	0.914034	0.842503	0.991639	0.0306257
CLSPN	-2.15977	0.888777	0.798588	0.989151	0.0307908
PFKFB2	-2.15474	0.949617	0.905996	0.995338	0.0311823
ACTC1	2.15307	1.04492	1.00395	1.08756	0.0313129
P2RY14	2.12892	1.06438	1.00496	1.12732	0.0332611
KLHL17	-2.12646	0.864427	0.755807	0.988658	0.0334646
HNF1A	-2.12252	0.926961	0.864262	0.994208	0.0337942
RCC2	-2.12209	0.98993	0.980719	0.999227	0.0338302
LMNB2	-2.11759	0.981392	0.964478	0.998603	0.0342098
PPP1R1B	2.10867	1.00064	1.00005	1.00123	0.034973
RBP7	2.10712	1.06378	1.00433	1.12676	0.0351075
KMT5C	-2.10634	0.895656	0.808367	0.992371	0.0351751
FAM83H	-2.10319	0.993076	0.986667	0.999527	0.035449
CXCL3	-2.10215	0.990465	0.981656	0.999352	0.0355401
CLIP4	2.10088	1.10557	1.00675	1.21408	0.0356513
TTF2	-2.10076	0.864333	0.754408	0.990276	0.0356622
MTBP	-2.09104	0.721819	0.531779	0.979774	0.0365248
KCNK9	2.08589	1.25915	1.01401	1.56354	0.0369887
KIF15	-2.08535	0.895879	0.807922	0.993411	0.0370379
ENTPD6	-2.08482	0.980476	0.962469	0.99882	0.0370856
GTSE1	-2.08461	0.933964	0.87586	0.995923	0.0371048
CCNF	-2.0818	0.924628	0.858866	0.995424	0.0373607
PRR5-ARHGAP8	-2.0761	0.307179	0.100799	0.936108	0.0378851
RECQL4	-2.07263	0.968534	0.93969	0.998264	0.0382064
CC2D2A	2.06676	1.16453	1.0079	1.3455	0.0387571
SYCE2	-2.06644	0.67518	0.465188	0.979966	0.0387874
TMEM255A	2.06404	1.19127	1.00886	1.40665	0.0390136
EFNA4	-2.05935	0.968642	0.939712	0.998464	0.0394604
GGTA1P	2.05615	1.18901	1.00813	1.40235	0.0397681
AGO2	-2.05345	0.940139	0.886349	0.997194	0.0400292
TFF1	2.04911	1.00014	1.00001	1.00027	0.0404515
RCAN2	2.04646	1.00982	1.00041	1.01932	0.0407108
MSH2	-2.04581	0.944496	0.894213	0.997607	0.0407752
FAT3	2.04564	1.42622	1.01498	2.00408	0.0407922
TMEM100	2.04558	1.07958	1.00321	1.16176	0.0407982
SLC12A7	-2.04522	0.989081	0.978729	0.999542	0.0408335
TMEM191A	-2.04504	0.764564	0.591123	0.988894	0.0408506
CHAF1A	-2.0404	0.938737	0.883427	0.997511	0.0413105
RBM12B	-2.03842	0.826588	0.688275	0.992696	0.0415077
ABCA9	2.03699	1.26909	1.00905	1.59614	0.0416513
SPATA13	-2.03617	0.889682	0.795005	0.995635	0.041733
ZDHHC23	-2.03271	0.873269	0.766305	0.995162	0.042082
METTL1	2.02264	1.04297	1.0013	1.08638	0.0431102
NAA25	-2.01691	0.867873	0.756224	0.996007	0.0437047
CYSLTR1	2.00602	1.26866	1.00548	1.60072	0.0448546
IYD	-2.00349	0.934869	0.87526	0.998538	0.0451248
ARHGAP20	1.99908	1.41836	1.00686	1.99803	0.0456002
MIR100HG	1.99794	1.05002	1.00093	1.10151	0.0457227
MCTS2P	-1.99774	0.912369	0.833861	0.998267	0.0457453
BEND3P1	-1.99678	0.757966	0.577455	0.994903	0.0458486
CASP2	-1.99539	0.934077	0.873557	0.99879	0.0460008
TMEM63A	-1.99532	0.976509	0.953971	0.999579	0.0460076
SLC7A11	-1.9938	0.943819	0.891669	0.999019	0.0461741
CIT	-1.99309	0.868368	0.755834	0.997657	0.0462515
SLCO4A1	-1.99139	0.98061	0.961894	0.999691	0.0464382
DBF4B	-1.98861	0.799842	0.641809	0.996788	0.0467448
CCDC15	-1.98818	0.599248	0.361718	0.99276	0.046792
COX7A1	1.98775	1.02609	1.00036	1.05249	0.0468398
MTPAP	-1.98645	0.858505	0.738532	0.997968	0.0469831
SFMBT1	-1.97848	0.915965	0.839681	0.999179	0.0478751
TBC1D31	-1.97712	0.771759	0.596953	0.997754	0.0480277
DTX4	-1.9688	0.970955	0.942877	0.999868	0.0489763
SOX17	1.9671	1.09471	1.00033	1.19799	0.0491714
