# Supplementary material for: Bioinformatics Analysis Reveals an Association Between Cancer Cell Stemness, Gene Mutations, and the Immune Microenvironment in Stomach Adenocarcinoma
Source: Front Genet. 2020 Dec 11;11:595477. doi: 10.3389/fgene.2020.595477 (PMC7759681; doi:10.3389/fgene.2020.595477)
Supplement: Supplementary file 5 [file Table_5.XLSX]

## Sheet: Sheet1
Supplementary table 5: The KEGG pathway enrichment of the survival related different expressed genes.
pathway	Hit	P-Value	Q-Value	Gene List
Cell Cycle Checkpoints (Reactome)	10	5.6454e-05	0.0020888	BRIP1;CDC25A;CLSPN;DYNC1I1;GTSE1;INCENP;KNTC1;MCM2;RCC2;RMI1
Cell Cycle (Reactome)	14	0.000324909	0.00531953	BRIP1;CDC25A;CLSPN;DYNC1I1;FBXL7;GTSE1;INCENP;KNTC1;MASTL;MCM2;POLE;RCC2;RMI1;TFDP1
Cell Cycle, Mitotic (Reactome)	11	0.00277611	0.0205432	CDC25A;DYNC1I1;FBXL7;GTSE1;INCENP;KNTC1;MASTL;MCM2;POLE;RCC2;TFDP1
G2/M Checkpoints (Reactome)	6	0.000575085	0.00531953	BRIP1;CDC25A;CLSPN;GTSE1;MCM2;RMI1
Signaling by NOTCH (Reactome)	6	0.000575085	0.00531953	AGO2;CNTN1;DTX4;LFNG;TACC3;TFDP1
Homology Directed Repair (Reactome)	5	0.00728674	0.0449349	BRIP1;CLSPN;POLE;POLQ;RMI1
DNA Double-Strand Break Repair (Reactome)	5	0.015125	0.0399464	BRIP1;CLSPN;POLE;POLQ;RMI1
Signal Transduction (Reactome)	32	0.0220114	0.041018	ADRB3;AGO2;ARHGAP20;ARHGEF38;CASP2;CIT;CNTN1;COL4A5;CXCL3;CYSLTR1;DTX4;DUSP1;DYNC1I1;INCENP;KIT;KNTC1;LFNG;NMB;P2RY14;PDE1B;PPP1R1B;RCC2;RGS2;RGS5;RGS9;RNF43;S100B;SOX17;SOX9;TACC3;TFDP1;TFF1
Purine metabolism (EHMN)	5	0.0328989	0.0417636	ENTPD6;MTPAP;POLE;POLQ;POLR1A
Ras signaling pathway - Homo sapiens (human) (KEGG)	5	0.0393582	0.0418263	EFNA3;EFNA4;KIT;MAPK10;PLA2G5
