# Supplementary material for: Bioinformatics Analysis Reveals an Association Between Cancer Cell Stemness, Gene Mutations, and the Immune Microenvironment in Stomach Adenocarcinoma
Source: Front Genet. 2020 Dec 11;11:595477. doi: 10.3389/fgene.2020.595477 (PMC7759681; doi:10.3389/fgene.2020.595477)
Supplement: Supplementary file 6 [file Table_6.XLSX]

## Sheet: Sheet1
Supplementary table 6: The GO enrichement according to biological process of survival related differently expressed genes.
GOID	GOTerm	Group PValue	Group PValue Corrected with Benjamini-Hochberg	Associated Genes Found
GO:0048708	astrocyte differentiation	0.00757093	0.0144536	[DNAAF3, LMNB2, S100B, SOX9]
GO:0070192	chromosome organization involved in meiotic cell cycle	0.0255681	0.0282595	[BRIP1, INCENP, SYCE2]
GO:0071260	cellular response to mechanical stimulus	0.00787406	0.0137796	[ANKRD1, CASP2, RNASE1, SOX9]
GO:0072132	mesenchyme morphogenesis	0.00138408	0.00726639	[ACTC1, HNF1A, SOX9, TMEM100]
GO:0016538	cyclin-dependent protein serine/threonine kinase regulator activity	0.0101983	0.0152974	[CCNF, CCNO, MCM2]
GO:0030032	lamellipodium assembly	0.0264963	0.0278211	[KIT, RNASE1, SPATA13]
GO:0030865	cortical cytoskeleton organization	0.0137928	0.018103	[CIT, EPB41L3, RNASE1]
GO:0048168	regulation of neuronal synaptic plasticity	0.0158268	0.0195507	[KIT, PPFIA3, S100B]
GO:0048635	negative regulation of muscle organ development	0.0131501	0.0184101	[RGS2, S100B, SFMBT1]
GO:0015908	fatty acid transport	0.00276364	0.00967274	[CD36, FABP4, HNF1A, NMB, PLA2G5]
GO:0015909	long-chain fatty acid transport	0.00276364	0.00967274	[CD36, FABP4, NMB, PLA2G5]
GO:0051298	centrosome duplication	0.0072756	0.0152788	[CCNF, CEP295, WDR62]
GO:0046605	regulation of centrosome cycle	0.0072756	0.0152788	[CCNF, CEP295, CEP85]
GO:0046148	pigment biosynthetic process	0.0321212	0.0321212	[HNF1A, MFSD12, SLC7A11]
GO:0055081	anion homeostasis	0.0321212	0.0321212	[HNF1A, SLC12A7, SLC7A11]
GO:2000243	positive regulation of reproductive process	0.00374803	0.00983857	[AGO2, CDC25A, LFNG, SOX9]
GO:0051445	regulation of meiotic cell cycle	0.00374803	0.00983857	[CDC25A, DUSP1, LFNG]
GO:0010669	epithelial structure maintenance	0.00227393	0.00955049	[SOX9, TFF1, TFF2]
GO:0030277	maintenance of gastrointestinal epithelium	0.00227393	0.00955049	[SOX9, TFF1, TFF2]
GO:0043462	regulation of ATPase activity	0.00643551	0.0150162	[DYNC1I1, MCM2, MSH2, UHRF1]
GO:0032781	positive regulation of ATPase activity	0.00643551	0.0150162	[DYNC1I1, MSH2, UHRF1]
GO:0032330	regulation of chondrocyte differentiation	0.01927	0.0224816	[CHADL, SHOX2, SOX9]
GO:0060350	endochondral bone morphogenesis	0.01927	0.0224816	[GHR, SHOX2, SOX9]
GO:0060351	cartilage development involved in endochondral bone morphogenesis	0.01927	0.0224816	[GHR, SHOX2, SOX9]
GO:0002200	somatic diversification of immune receptors	0.0072756	0.0152788	[KMT5C, MSH2, POLQ, TCF3]
GO:0016445	somatic diversification of immunoglobulins	0.0072756	0.0152788	[KMT5C, MSH2, POLQ, TCF3]
GO:0002562	somatic diversification of immune receptors via germline recombination within a single locus	0.0072756	0.0152788	[KMT5C, MSH2, TCF3]
GO:0016444	somatic cell DNA recombination	0.0072756	0.0152788	[KMT5C, MSH2, TCF3]
GO:0016447	somatic recombination of immunoglobulin gene segments	0.0072756	0.0152788	[KMT5C, MSH2, TCF3]
GO:1990868	response to chemokine	0.00943023	0.0152334	[CCL14, CCL15, CXCL3, DUSP1, TFF2]
GO:0002548	monocyte chemotaxis	0.00943023	0.0152334	[CCL14, CCL15, DUSP1]
GO:0070098	chemokine-mediated signaling pathway	0.00943023	0.0152334	[CCL14, CCL15, CXCL3, TFF2]
GO:1990869	cellular response to chemokine	0.00943023	0.0152334	[CCL14, CCL15, CXCL3, DUSP1, TFF2]
GO:0008009	chemokine activity	0.00943023	0.0152334	[CCL14, CCL15, CXCL3]
GO:0007632	visual behavior	0.0032111	0.00963331	[KIT, PDE1B, PPP1R1B, SLC7A11]
GO:0097366	response to bronchodilator	0.0032111	0.00963331	[PDE1B, PPP1R1B, RGS2, RGS9]
GO:0001975	response to amphetamine	0.0032111	0.00963331	[PDE1B, PPP1R1B, RGS2, RGS9]
GO:0014075	response to amine	0.0032111	0.00963331	[PDE1B, PPP1R1B, RGS2, RGS9]
GO:0008306	associative learning	0.0032111	0.00963331	[KIT, PDE1B, PPP1R1B, SLC7A11]
GO:0008542	visual learning	0.0032111	0.00963331	[KIT, PDE1B, PPP1R1B, SLC7A11]
GO:1901989	positive regulation of cell cycle phase transition	3.84077e-05	0.000806561	[CDC25A, DBF4B, MTBP, RCC2, TFDP1]
GO:0034502	protein localization to chromosome	3.84077e-05	0.000806561	[CCT6A, HASPIN, MSH2, MTBP, POLR1A, RCC2]
GO:1901992	positive regulation of mitotic cell cycle phase transition	3.84077e-05	0.000806561	[CDC25A, DBF4B, MTBP, RCC2, TFDP1]
GO:1902751	positive regulation of cell cycle G2/M phase transition	3.84077e-05	0.000806561	[CDC25A, DBF4B, RCC2]
GO:0071459	protein localization to chromosome, centromeric region	3.84077e-05	0.000806561	[HASPIN, MTBP, RCC2]
GO:0010971	positive regulation of G2/M transition of mitotic cell cycle	3.84077e-05	0.000806561	[CDC25A, DBF4B, RCC2]
GO:0034501	protein localization to kinetochore	3.84077e-05	0.000806561	[HASPIN, MTBP, RCC2]
GO:0044786	cell cycle DNA replication	0.000433071	0.0030315	[DBF4B, MCM2, POLE, POLR1A]
GO:0007131	reciprocal meiotic recombination	0.000433071	0.0030315	[BRIP1, RAD54L, RMI1]
GO:0033260	nuclear DNA replication	0.000433071	0.0030315	[DBF4B, MCM2, POLE, POLR1A]
GO:0006284	base-excision repair	0.000433071	0.0030315	[POLE, POLQ, POLR1A]
GO:0032392	DNA geometric change	0.000433071	0.0030315	[BRIP1, MCM2, POLQ, POLR1A, RAD54L, RECQL4]
GO:0035825	homologous recombination	0.000433071	0.0030315	[BRIP1, RAD54L, RMI1]
GO:0006268	DNA unwinding involved in DNA replication	0.000433071	0.0030315	[MCM2, POLR1A, RECQL4]
GO:0032508	DNA duplex unwinding	0.000433071	0.0030315	[BRIP1, MCM2, POLQ, POLR1A, RECQL4]
GO:0007093	mitotic cell cycle checkpoint	0.000216289	0.00227104	[CASP2, CLSPN, DUSP1, GTSE1, KNTC1, MSH2, TFDP1]
GO:0072395	signal transduction involved in cell cycle checkpoint	0.000216289	0.00227104	[CASP2, GTSE1, TFDP1, ZNF367]
GO:0031570	DNA integrity checkpoint	0.000216289	0.00227104	[BRIP1, CASP2, CLSPN, GTSE1, MSH2, TFDP1, ZNF367]
GO:0000077	DNA damage checkpoint	0.000216289	0.00227104	[BRIP1, CASP2, CLSPN, GTSE1, MSH2, TFDP1, ZNF367]
GO:0044774	mitotic DNA integrity checkpoint	0.000216289	0.00227104	[CASP2, CLSPN, GTSE1, MSH2, TFDP1]
GO:0072401	signal transduction involved in DNA integrity checkpoint	0.000216289	0.00227104	[CASP2, GTSE1, TFDP1, ZNF367]
GO:0072413	signal transduction involved in mitotic cell cycle checkpoint	0.000216289	0.00227104	[CASP2, GTSE1, TFDP1]
GO:0044773	mitotic DNA damage checkpoint	0.000216289	0.00227104	[CASP2, CLSPN, GTSE1, MSH2, TFDP1]
GO:0044783	G1 DNA damage checkpoint	0.000216289	0.00227104	[CASP2, GTSE1, TFDP1]
GO:0044819	mitotic G1/S transition checkpoint	0.000216289	0.00227104	[CASP2, GTSE1, TFDP1]
GO:0072422	signal transduction involved in DNA damage checkpoint	0.000216289	0.00227104	[CASP2, GTSE1, TFDP1, ZNF367]
GO:1902403	signal transduction involved in mitotic DNA integrity checkpoint	0.000216289	0.00227104	[CASP2, GTSE1, TFDP1]
GO:0031571	mitotic G1 DNA damage checkpoint	0.000216289	0.00227104	[CASP2, GTSE1, TFDP1]
GO:1902400	intracellular signal transduction involved in G1 DNA damage checkpoint	0.000216289	0.00227104	[CASP2, GTSE1, TFDP1]
GO:1902402	signal transduction involved in mitotic DNA damage checkpoint	0.000216289	0.00227104	[CASP2, GTSE1, TFDP1]
GO:0006977	DNA damage response, signal transduction by p53 class mediator resulting in cell cycle arrest	0.000216289	0.00227104	[CASP2, GTSE1, TFDP1]
GO:0072431	signal transduction involved in mitotic G1 DNA damage checkpoint	0.000216289	0.00227104	[CASP2, GTSE1, TFDP1]
