# Supplementary material for: Bioinformatics Analysis Reveals an Association Between Cancer Cell Stemness, Gene Mutations, and the Immune Microenvironment in Stomach Adenocarcinoma
Source: Front Genet. 2020 Dec 11;11:595477. doi: 10.3389/fgene.2020.595477 (PMC7759681; doi:10.3389/fgene.2020.595477)
Supplement: Supplementary file 7 [file Table_7.XLSX]

## Sheet: Sheet1
Supplementary table 7: The protein and protein network of the survival related different expressed genes.
node1	node2	coexpression	combined_score
POLE	MCM2	0.767	0.994
INCENP	RCC2	0.157	0.99
POLE	MSH2	0.726	0.986
INCENP	KNTC1	0.589	0.979
CLSPN	MCM2	0.57	0.977
KIF18B	KIF15	0.698	0.973
FBXL7	CCNF	0.061	0.967
CD36	FABP4	0.267	0.964
TFDP1	AGO2	0.061	0.957
MAPK10	DUSP1	0.061	0.954
TFDP1	CDC25A	0.145	0.949
ZFP36	DUSP1	0.793	0.943
POLE	BRIP1	0.171	0.938
CC2D2A	KIF24	0	0.937
RMI1	BRIP1	0.124	0.933
MCM2	MSH2	0.838	0.932
RMI1	CLSPN	0.141	0.928
LMNB2	CASP2	0	0.923
UHRF1	MCM2	0.894	0.922
CLSPN	BRIP1	0.229	0.921
CHAF1A	MCM2	0.892	0.92
POLE	RMI1	0.148	0.918
RCC2	KNTC1	0.095	0.917
TFF1	TFF2	0.107	0.916
KIF15	DYNC1I1	0.055	0.916
EFNA4	EFNA3	0.073	0.913
COL4A5	LEPREL1	0.061	0.913
CNTN1	DTX4	0.049	0.907
RCC2	DYNC1I1	0.053	0.901
CCT6A	RGS9	0.053	0.901
CD36	TMEM63A	0.06	0.901
COPZ2	KIF18B	0	0.9
CYSLTR1	NMB	0	0.9
GHR	TFF1	0	0.9
INCENP	DYNC1I1	0	0.9
COPZ2	DYNC1I1	0	0.9
COPZ2	KIF15	0	0.9
GHR	TFF2	0	0.9
KNTC1	DYNC1I1	0	0.9
P2RY14	CXCL3	0	0.9
INCENP	GSG2	0.233	0.845
RECQL4	MCM2	0.571	0.834
NAA40	NAA25	0	0.821
DBF4B	MCM2	0.079	0.821
INCENP	CIT	0.437	0.819
KNTC1	KIF15	0.763	0.809
INCENP	TACC3	0.71	0.795
KIF15	POLQ	0.778	0.783
RECQL4	RAD54L	0.272	0.781
RAD54L	POLQ	0.628	0.765
PASK	AGO2	0.062	0.761
RECQL4	RMI1	0.064	0.756
INCENP	KIF15	0.246	0.753
RAD54L	KIF15	0.698	0.75
KIF15	CLSPN	0.739	0.743
KIF18B	CCNF	0.638	0.733
KIF15	MCM2	0.701	0.732
CDC25A	MCM2	0.599	0.732
GTSE1	KIF15	0.671	0.729
CLSPN	CDC25A	0.315	0.728
RCC2	GSG2	0.099	0.727
RAD54L	MCM2	0.585	0.724
RAD54L	CDC25A	0.561	0.721
KNTC1	POLE	0.685	0.709
LMNB2	MCM2	0.55	0.707
KNTC1	MCM2	0.664	0.703
GTSE1	TACC3	0.489	0.702
CCNF	MCM2	0.41	0.696
CCNF	CDC25A	0.232	0.669
INCENP	MCM2	0.594	0.669
EFNA3	KIT	0	0.665
RECQL4	MSH2	0.13	0.662
ENTPD6	PDE1B	0.062	0.657
RAD54L	CHAF1A	0.553	0.656
TMEM201	LMNB2	0.125	0.649
UHRF1	CLSPN	0.489	0.644
EFNA4	KIT	0	0.643
S100B	SOX9	0.061	0.64
KIF18B	GTSE1	0.595	0.64
RAD54L	MSH2	0.217	0.638
DUSP1	RGS2	0.311	0.635
KNTC1	CLSPN	0.575	0.634
KIF15	CDC25A	0.561	0.628
KIF18B	INCENP	0.492	0.626
MCM2	POLQ	0.554	0.622
UHRF1	KNTC1	0.613	0.622
BRIP1	MSH2	0.173	0.621
CDC25A	CHAF1A	0.562	0.62
UHRF1	CHAF1A	0.538	0.62
UHRF1	KIF18B	0.569	0.619
POLE	CHAF1A	0.229	0.61
CLSPN	CHAF1A	0.564	0.596
CLIP4	TBC1D31	0.062	0.594
S100B	AGO2	0	0.593
DBF4B	CLSPN	0.131	0.593
RAD54L	POLE	0.28	0.583
GTSE1	RAD54L	0.362	0.583
UHRF1	TACC3	0.563	0.583
RECQL4	POLE	0.291	0.576
RAD54L	KNTC1	0.514	0.574
POLE	CLSPN	0.531	0.572
KNTC1	POLQ	0.57	0.572
NAA40	MCM2	0.109	0.569
UHRF1	KIF15	0.508	0.564
PPP1R1B	PDE1B	0.09	0.56
WDR62	MAPK10	0.056	0.551
ANKRD1	ACTC1	0.131	0.548
TMEM201	RBP7	0	0.547
POLE	POLQ	0.198	0.546
RAD54L	RMI1	0.157	0.545
ZFP36	AGO2	0.064	0.541
RMI1	MSH2	0.267	0.537
SP6	DNAAF3	0.071	0.532
KIF18B	TACC3	0.342	0.53
DNAAF3	CCNO	0.14	0.529
RECQL4	CHAF1A	0.371	0.527
KIF18B	CLSPN	0.437	0.526
RAD54L	CLSPN	0.455	0.521
EPB41L3	CCDC15	0	0.517
PHYHIP	KIF15	0	0.516
RECQL4	DBF4B	0.082	0.507
CCT6A	CDO1	0.503	0.503
KNTC1	TACC3	0.45	0.503
KIF18B	CLIP4	0.062	0.501
SAMD12	PDE1B	0	0.5
TACC3	KIF15	0.356	0.499
CCNF	TACC3	0.49	0.496
TFDP1	MCM2	0.243	0.495
UHRF1	MSH2	0.191	0.489
COL4A5	KIAA1731	0	0.486
CIT	KIF15	0.274	0.483
TACC3	MCM2	0.45	0.482
MASTL	PPP1R1B	0	0.479
MMRN1	TMEM255A	0	0.474
KIF18B	WDR62	0.271	0.474
GSG2	CLSPN	0.206	0.473
QTRTD1	METTL1	0.23	0.473
CCNF	KIF15	0.334	0.47
KIF18B	KNTC1	0.436	0.47
CDC25A	MSH2	0.191	0.469
CDC25A	POLQ	0.463	0.468
COX7A1	FABP4	0.111	0.466
SOX17	KIT	0.073	0.465
CNRIP1	CDO1	0.077	0.465
KIT	TCF3	0.061	0.465
SFMBT1	PFKFB2	0.059	0.462
ZFP36	RGS2	0.14	0.461
MCM2	BRIP1	0.198	0.453
RCC2	MCM2	0.437	0.451
GTSE1	CCNF	0.36	0.451
GTSE1	KNTC1	0.266	0.448
KLHL17	ACTC1	0	0.448
KIF15	CHAF1A	0.359	0.447
UHRF1	POLE	0.408	0.447
KIT	SOX9	0	0.446
CLIP4	DYNC1I1	0.098	0.446
RECQL4	BRIP1	0.117	0.444
CCL15	CXCL3	0.061	0.444
RNASE2	SLCO4A1	0	0.443
GTSE1	CDC25A	0.331	0.437
INCENP	CHAF1A	0.347	0.436
ARMCX1	CDO1	0.069	0.434
CCNF	RAD54L	0.23	0.433
PLA2G5	SLC12A7	0	0.432
ZFP36	TFDP1	0.064	0.429
MICU3	RBP7	0	0.428
CCNF	TFDP1	0.154	0.425
SPATA13	RGS2	0	0.423
GTSE1	MCM2	0.389	0.423
DBF4B	MTBP	0.1	0.421
INCENP	KIF24	0.216	0.42
CCL14	CXCL3	0.064	0.419
GTSE1	POLQ	0.419	0.418
COPZ2	TMEM63A	0	0.414
MCM2	POLR1A	0.103	0.414
MASTL	CDC25A	0.19	0.414
DBF4B	POLE	0.141	0.411
POLQ	MSH2	0.171	0.411
TTF2	TACC3	0.104	0.411
DTX4	LFNG	0.061	0.41
GTSE1	CLSPN	0.272	0.405
POLQ	BRIP1	0.255	0.405
RECQL4	CLSPN	0.264	0.405
TMEM63A	TBC1D31	0.063	0.403
COPZ2	FAM81A	0	0.403
UHRF1	RAD54L	0.279	0.403
ELOVL4	KNTC1	0	0.4
