# Supplementary material for: Bioinformatics Analysis Reveals an Association Between Cancer Cell Stemness, Gene Mutations, and the Immune Microenvironment in Stomach Adenocarcinoma
Source: Front Genet. 2020 Dec 11;11:595477. doi: 10.3389/fgene.2020.595477 (PMC7759681; doi:10.3389/fgene.2020.595477)
Supplement: Supplementary file 8 [file Table_8.XLSX]

## Sheet: Sheet1
Supplementary table 8: The STAD samples were divided into high riskscore group and low riskscore group according to lasso regression analysis.
id	futime	fustat	ARHGEF38-IT1	CCDC15	CPZ	DNASE1L2	NUDT10	PASK	PLCL1	PRR5-ARHGAP8	SYCE2	riskScore	risk
TCGA-CG-4306-01A-01R-1157-13	0.00273973	1	0.7063	0.516016	0.17413	0.160142	0.13542	1.36588	0.403765	0.0919908	0.230941	0.685818	high
TCGA-HU-A4GQ-01A-11R-A36D-31	0.00821918	1	0.855738	0.301847	0.117559	0.0889281	0.46764	0.953646	0.801643	0.139215	2.03817	0.633938	high
TCGA-FP-A8CX-01A-11R-A36D-31	0.0191781	0	0.0670995	0.409191	0.0443826	0.488108	0.0819306	1.52472	0.290204	0.0549325	0.230844	0.726241	high
TCGA-HU-A4GY-01A-21R-A24K-31	0.0219178	1	0.210422	0.548526	0.807257	0.518559	0.360372	2.11269	1.51393	0.0902346	0.582896	0.700505	high
TCGA-BR-A4J9-01A-12R-A251-31	0.0383562	0	0.127507	0.17842	0.219281	0.106004	1.14362	0.474462	2.28713	0.0835092	0.350934	1.17237	high
TCGA-BR-A4J4-01A-12R-A251-31	0.0438356	0	0.787914	0.452107	0.154551	0.361401	0.16889	1.63706	0.27676	0.489343	1.24912	0.482453	low
TCGA-FP-8631-01A-11R-2402-13	0.0465753	0	1.30539	0.925652	0.549462	0.123323	0.144902	1.83065	0.276885	0.259074	0.983556	0.514163	low
TCGA-BR-A4J6-01A-11R-A251-31	0.0547945	0	0.309196	0.691861	0.259054	0.144592	0.457622	1.09952	0.297659	0.414852	0.322344	0.332697	low
TCGA-BR-8077-01A-11R-2343-13	0.0575342	0	0.53505	1.16712	0.141562	0.285955	0.0933305	0.768134	0.478475	0.119937	0.681316	0.731984	high
TCGA-BR-8380-01A-11R-2343-13	0.0575342	0	0	0.396519	0.596941	0.0993024	1.07839	0.813267	1.79602	0.097787	0.423386	1.09799	high
TCGA-HU-8610-01A-22R-2402-13	0.0630137	0	0.393666	0.357312	0.119779	0.695465	0	2.86419	0.817694	0.515653	0.270868	0.475984	low
TCGA-ZQ-A9CR-01A-11R-A39E-31	0.0657534	1	0.531481	0.793231	0.0954195	0.197255	0.0674239	1.02869	0.788538	0.202015	0.391815	0.709032	high
TCGA-BR-8366-01A-11R-2343-13	0.0794521	0	0.154418	0.721228	0.486181	0.121958	0.28111	1.00159	0.595796	0.261263	0.685794	0.683816	high
TCGA-CG-5722-01A-21R-1602-13	0.0821918	1	0.518595	0.888016	0.228681	0.491018	0.1663	2.05315	0.508261	0.110071	2.30676	0.525025	low
TCGA-CG-5720-01A-11R-1602-13	0.0821918	1	0.415937	0.711138	0.21551	0.295365	0.0846455	0.800191	0.398444	0.0520233	0.552871	0.730109	high
TCGA-CG-5719-01A-11R-1602-13	0.0849315	0	0.130421	0.28772	0.747639	0.162639	0.434312	0.517582	0.722399	0.130499	0.36711	0.90851	high
TCGA-BR-8487-01A-11R-2402-13	0.0931507	0	0.169904	0.594365	0.140478	0.582661	0.0471497	1.13467	0.188542	0.17387	0.704089	0.549066	low
TCGA-BR-A4PF-01A-11R-A251-31	0.0958904	0	0.740582	0.127309	0.172191	0.209894	0.0697512	1.89041	0.457206	0.22047	0.18249	0.625636	high
TCGA-BR-A4CS-01A-11R-A24K-31	0.123288	1	0.293619	1.1021	0.174791	0.0305128	0.0782222	2.05609	0.502945	0.14022	0.17448	0.669628	high
TCGA-HU-8238-01A-11R-2343-13	0.126027	0	0.433897	0.414339	0.0459198	0.162326	0.115593	1.02946	0.37038	0.130247	0.176416	0.699334	high
TCGA-VQ-A91U-01A-11R-A414-31	0.142466	1	0.585101	0.818729	0.0696622	0.17025	0.0259792	1.62041	0.59601	0.375221	0.182995	0.603197	low
TCGA-VQ-A8PM-01A-21R-A414-31	0.156164	1	0.418602	0.484824	0.059991	0.609014	0.371728	1.83689	1.04219	0.090434	0.261841	0.641146	high
TCGA-HU-A4H0-01A-11R-A251-31	0.175342	0	1.27455	0.884416	0.0572064	0.435194	0.00505279	4.12865	0.325095	0.378866	0.7403	0.23327	low
TCGA-VQ-A8PF-01A-11R-A414-31	0.208219	1	0.267151	0.611812	0.2199	0.351655	0.0329495	3.11221	1.25339	0.332113	0.408483	0.482692	low
TCGA-IP-7968-01A-11R-2203-13	0.210959	0	0.278718	0.41684	0.475975	0.305442	0.0281259	1.98516	0.793057	0.425242	0.832087	0.431706	low
TCGA-BR-8289-01A-11R-2343-13	0.221918	1	0.0941483	0.0378311	0.417235	0.0293516	0.114958	1.36496	0.657663	0.157364	0.412238	0.585346	low
TCGA-VQ-A94P-01A-13R-A414-31	0.221918	1	0.0787147	0.181094	0.0833047	0.0708934	1.40966	0.408674	3.8807	0.0250606	0.213361	1.28836	high
TCGA-VQ-A8PJ-01A-11R-A414-31	0.224658	1	0.44544	0.60956	0.0868395	0.70166	0.0104095	1.56767	0.317528	0.489424	0.205306	0.536691	low
TCGA-CD-5798-01A-11R-1602-13	0.235616	0	0	0.269559	0.386835	0.0759696	0.486886	0.262042	0.71347	0.0498735	0.251502	1.01284	high
TCGA-D7-A6F0-01A-11R-A31P-31	0.246575	0	0.0504809	2.67278	0.153595	0.477383	0.106467	1.89996	0.41942	0.316842	1.69724	0.375184	low
TCGA-CG-4301-01A-01R-1157-13	0.252055	0	0.536004	0.757348	0.346658	0.167104	0.178494	1.16397	0.957445	0.150334	0.260772	0.681528	high
TCGA-HU-A4GC-01A-12R-A251-31	0.271233	0	2.18281	0.586547	0.178576	0.167143	0.114773	1.17045	0.387364	0.117566	0.134741	0.586759	low
TCGA-CD-5799-01A-11R-1602-13	0.271233	0	0.294239	0.326878	0.374649	0.0993761	0.187803	1.27129	0.196747	0.0853135	0.276076	0.759978	high
TCGA-IN-8663-01A-11R-2402-13	0.282192	1	0	0.805315	4.91228	0.60999	0.0779047	2.08416	1.18002	0.130583	0.14966	0.819709	high
TCGA-CD-A486-01A-11R-A24K-31	0.284932	0	0.221856	0.659573	0.273925	0.517462	0.229849	1.46741	1.25692	0.198445	0.439452	0.595547	low
TCGA-BR-7901-01A-11R-2203-13	0.287671	1	1.42082	0.806007	0.462669	0.0908626	0.339695	0.672763	0.909625	0.164039	0.529829	0.713236	high
TCGA-IN-7808-01A-11R-2203-13	0.287671	1	0.110016	0.790524	0.713138	0.266765	0.113979	3.04527	0.96415	0.0450333	0.768449	0.593204	low
TCGA-FP-7735-01A-11R-2055-13	0.290411	1	0	0.535694	0.185491	0.184372	0.0508228	0.72778	0.540644	0.245982	0.572785	0.672559	high
TCGA-MX-A5UG-01A-21R-A31P-31	0.309589	0	0.240339	0.504457	0.909313	0.344668	0.60293	1.77222	1.65493	0.0787034	0.300671	0.824016	high
TCGA-BR-8384-01A-21R-2402-13	0.309589	0	0	0.211868	0.965017	0.178369	0.889127	0.758889	1.86671	0.130109	0.283322	1.07157	high
TCGA-CG-4440-01A-01R-1157-13	0.334247	1	0.0343051	0.288667	0.0363055	0.11408	0.0152319	1.67616	0.283072	0.0280846	0.0858335	0.644402	high
TCGA-BR-4253-01A-01R-1131-13	0.339726	1	0.204767	1.3778	0.0496622	0.191514	0.0454595	2.05779	0.854539	0.377184	3.74648	0.395209	low
TCGA-BR-8368-01A-11R-2343-13	0.358904	0	2.08654	1.28763	0.138013	0.310598	0.0187794	1.794	0.223038	0.103876	0.837772	0.444044	low
TCGA-D7-A748-01A-12R-A32D-31	0.361644	1	1.06473	0.391482	0.743385	0.0737643	0.958636	0.47959	0.582348	0.0564967	0.314502	0.832176	high
TCGA-VQ-A925-01A-11R-A414-31	0.378082	1	0.536102	0.853228	0.171391	0.139279	0.0545498	0.83882	0.34576	0.124962	0.642734	0.694593	high
TCGA-BR-4187-01A-01R-1131-13	0.386301	1	0.0951966	0.435027	1.46504	0.0923329	0.598803	0.404875	1.3706	0.0692753	0.148867	1.12594	high
TCGA-FP-8210-01A-11R-2343-13	0.419178	1	0.0341037	0.509455	1.6422	0.233907	0.507271	1.20062	1.76997	0.186131	0.255988	0.914775	high
TCGA-RD-A7BW-01A-11R-A32D-31	0.427397	1	0	0.411136	0.435551	0.0387337	1.37913	0.943712	1.85596	0.177999	0.427435	1.09865	high
TCGA-BR-8483-01A-31R-2402-13	0.449315	0	1.33893	0.957037	0.0566804	0.0890507	0.0951204	3.28646	0.161534	0.71615	0.452262	0.360796	low
TCGA-VQ-A8DU-01A-11R-A36D-31	0.454795	1	1.36103	1.23212	0.166546	0.0919347	0.0151078	0.820363	2.26937	0.334271	0.393747	0.631428	high
TCGA-FP-A4BF-01A-12R-A36D-31	0.460274	1	0.152726	0.493842	0.569753	0.203153	0.406874	1.07926	0.56841	0.087523	2.16859	0.597037	low
TCGA-HU-A4G3-01A-11R-A24K-31	0.465753	0	0.76912	0.423323	0.0436055	0.542361	0.0548837	1.17567	0.47833	0.161162	0.240548	0.566062	low
TCGA-VQ-A928-01A-11R-A414-31	0.476712	1	0.15561	0.360455	0.205855	0.630667	0.305159	3.6754	0.599214	0.258326	0.413679	0.487698	low
TCGA-SW-A7EB-01A-11R-A354-31	0.482192	0	0.228741	0.940764	0.287469	0.0713121	0.203127	1.29821	0.62482	0.421343	0.965795	0.575733	low
TCGA-CG-5721-01A-11R-1602-13	0.50137	0	0	0.703864	0.0970284	0.129575	0.138407	1.49138	0.340175	0.0500384	1.15844	0.368429	low
TCGA-R5-A7ZR-01A-11R-A354-31	0.506849	1	0.306917	0.514034	0.145006	0.300722	0	0.636138	0.162183	0.149562	0.123416	0.77721	high
TCGA-BR-4267-01A-01R-1131-13	0.515068	1	0.427034	0.232155	0.121457	0.230762	0.0142206	1.05874	0.312273	0.154407	0.747924	0.694198	high
TCGA-FP-A9TM-01A-11R-A39E-31	0.517808	0	0.778533	0.725564	0.0539479	0.731998	0.0329217	3.07542	0.445154	0.237746	0.452199	0.4182	low
TCGA-BR-8592-01A-11R-2402-13	0.523288	1	0	0.440275	0.90864	0.150016	1.29226	1.0035	1.49328	0.0603613	0.364103	1.13963	high
TCGA-IN-A7NR-01A-11R-A354-31	0.542466	0	0.903124	0.654639	0.146023	0.0417122	0.133666	1.19042	0.536788	0.191687	0.188306	0.657001	high
TCGA-HU-A4GT-01A-21R-A251-31	0.542466	0	0.332195	0.673845	0.0958816	0.401706	0.0134089	1.01291	0.201074	0.0659293	0.40614	0.438204	low
TCGA-HU-A4GU-01A-11R-A251-31	0.547945	1	0.598218	0.72544	0.137631	0.410841	0.0288713	2.51724	0.143573	0.259068	0.24404	0.518832	low
TCGA-VQ-A927-01A-12R-A414-31	0.547945	1	0.557745	0.428069	0.186629	0.238662	0.167525	1.43923	0.453694	0.0850548	0.287311	0.682916	high
TCGA-CD-A4MG-01A-11R-A251-31	0.547945	1	0.856211	0.760372	0.0889957	0.247865	0.251182	1.83597	0.447224	0.0792747	0.612083	0.550111	low
TCGA-BR-4280-01A-01R-1131-13	0.550685	1	0.0873585	0.589177	0.0731916	0.102887	0.0064647	1.25006	0.220397	0.214554	0.391616	0.699133	high
TCGA-IN-A6RR-01A-12R-A32D-31	0.561644	1	0.444685	0.290101	0.0823577	0.295754	0.0691058	0.842529	0.700974	0.16989	0.19471	0.719152	high
TCGA-CG-5717-01A-11R-1602-13	0.580822	1	0	0.617353	0.325692	0.111238	0.213876	0.960758	0.406102	0.0292109	0.18971	0.846323	high
TCGA-BR-6458-01A-11R-1802-13	0.583562	0	0	0.894864	0.417361	0.108284	0.154219	2.21705	0.930636	0.0355437	0.298733	0.709549	high
TCGA-CG-4469-01A-01R-1157-13	0.589041	1	0.71908	0.523499	0.0237816	0.523087	0.007982	1.3885	0.630185	0.328686	0.348591	0.577933	low
TCGA-BR-8381-01A-11R-2402-13	0.613699	0	0.477436	0.652023	0.40001	0.286664	0.0588853	2.66213	0.781883	0.152002	1.74208	0.498142	low
TCGA-D7-A74A-01A-11R-A32D-31	0.616438	0	0.193859	0.403234	0.0598394	0.362625	0.021519	1.20365	0.112159	0.141073	0.485048	0.571542	low
TCGA-BR-8297-01A-12R-2343-13	0.616438	0	0.0758718	0.43758	0.287727	0.168204	1.21838	0.706887	1.34711	0.103523	0.110737	1.05903	high
TCGA-VQ-A8P5-01A-11R-A39E-31	0.643836	1	0.505065	0.247444	0.400887	0.448519	0.315996	2.51184	0.433743	0.632754	0.430808	0.417963	low
TCGA-EQ-8122-01A-11R-2343-13	0.665753	0	0.147874	0.258649	0.234745	0.0204894	0.317346	1.53022	0.601683	0.292562	0.0847892	0.721131	high
TCGA-CG-5734-01A-11R-1602-13	0.665753	0	0.427361	0.249168	0.160183	0.0148037	0.0158128	0.708189	0.421548	0.126341	0.13366	0.784417	high
TCGA-CG-4436-01A-01R-1157-13	0.665753	0	0.124843	0.761331	0.0412886	0.194606	0.013858	1.23995	0.214912	0.379013	0.20499	0.67939	high
TCGA-CG-4437-01A-01R-1802-13	0.671233	1	0.476261	0.286548	0.750321	0.062991	0.0865086	0.50254	0.243926	0.14769	0.243743	0.765133	high
TCGA-BR-8284-01A-11R-2343-13	0.671233	1	0.668072	0.909015	0.856888	0.120741	0.12897	1.80471	0.935582	0.24176	0.372466	0.615535	low
TCGA-BR-8687-01A-11R-2402-13	0.684932	1	0.108675	0.20036	0.833834	0.191988	0.168885	0.777929	0.672554	0.0296563	0.135955	0.89363	high
TCGA-D7-A747-01A-22R-A33Y-31	0.69863	1	0.217362	0.46582	0.306715	0.0903527	0.80426	0.939907	2.36258	0.019772	0.226605	0.9937	high
TCGA-R5-A7ZF-01A-11R-A354-31	0.709589	1	0	1.28811	0.0797478	0.062646	0	2.10168	0.150945	0.254985	0.735304	0.343024	low
TCGA-RD-A7BT-01A-11R-A33Y-31	0.717808	1	0.399987	0.869804	0.0837803	0.304822	0.00739996	2.22317	0.174511	0.227401	0.229348	0.591692	low
TCGA-HU-A4H8-01A-11R-A251-31	0.739726	0	0.388176	0.21103	0.00962839	0.509282	0.0323165	2.07781	0.190528	0.188687	2.19288	0.464748	low
TCGA-RD-A8N6-01A-11R-A36D-31	0.745205	1	0.35794	0.762575	0.167308	0.049596	0.577443	1.26878	1.09316	0.400481	0.492572	0.674614	high
TCGA-HU-A4GP-01A-11R-A251-31	0.747945	1	0.326283	0.470448	0.0575514	0.644237	0.0664002	0.929383	0.402305	0.0816195	0.127559	0.686474	high
TCGA-CG-4465-01A-01R-1157-13	0.750685	1	0.214922	0.647344	0.186837	0.134008	0.0477139	0.755976	0.464765	0.146625	0.3649	0.750256	high
TCGA-VQ-A922-01A-11R-A414-31	0.753425	1	0.0368683	0.759901	0.380427	0.107278	3.51135	3.07416	1.32599	0.326983	0.818688	0.63533	high
TCGA-BR-7957-01A-11R-2203-13	0.756164	1	0.18146	0.294111	2.21876	0.247838	0.598522	1.61062	2.27919	0.116722	0.218904	0.894324	high
TCGA-BR-6565-01A-11R-1802-13	0.764384	1	0.0342462	0.660526	0.34431	0.6833	0.197674	1.68058	0.477472	0.285037	0.278479	0.670726	high
TCGA-BR-8485-01A-11R-2402-13	0.767123	0	0.242338	0.618632	0.525761	0.161176	0.0860807	1.67321	0.626104	0.165329	0.227379	0.702388	high
TCGA-BR-7197-01A-11R-2203-13	0.767123	0	0.175701	0.727606	0.153406	0.37248	0.140424	1.74245	0.501935	0.206173	0.31872	0.668863	high
TCGA-R5-A805-01A-11R-A36D-31	0.769863	1	0.487685	0.562532	0.0774184	0.108118	0.0938331	1.57052	0.673472	0.257297	0.254212	0.634366	high
TCGA-VQ-A8PO-01A-11R-A414-31	0.772603	1	0.568348	0.800377	0.158287	0.335724	0.0863314	2.31935	0.313219	0.106119	0.233888	0.517939	low
TCGA-CD-A487-01A-21R-A24K-31	0.778082	1	0.137641	1.29701	0.194222	0.209786	0.580584	0.965212	0.600514	0.200325	1.17665	0.70031	high
TCGA-BR-4256-01A-01R-1131-13	0.778082	1	0.366384	0.677414	0.436217	0.0888406	3.26261	0.846873	1.67148	0.0416595	0.229179	1.60465	high
TCGA-BR-8590-01A-11R-2402-13	0.778082	1	0.0464197	0.425717	0.650926	0.13507	0.535883	1.20436	1.22307	0.297686	0.348434	0.819004	high
TCGA-B7-A5TN-01A-21R-A31P-31	0.786301	0	0.700339	0.389932	1.14265	0.765528	0.166996	1.15667	0.510729	0.13095	0.154137	0.652802	high
TCGA-B7-A5TK-01A-12R-A36D-31	0.789041	0	0.244956	0.45805	0.144022	0.00565683	0.296078	0.672471	0.782179	0.0631324	0.927853	0.723598	high
TCGA-VQ-A91X-01A-12R-A414-31	0.791781	1	1.19281	0.362071	0.01661	0.332725	0	1.90474	0.15005	0.128489	0.490867	0.550591	low
TCGA-BR-4279-01A-01R-1131-13	0.79726	1	0.0327642	0.2757	0.424766	0.0749067	1.41113	0.395672	1.24178	0.0357642	0.0204945	1.2882	high
TCGA-BR-8080-01A-11R-2343-13	0.8	1	0.135457	0.323377	0.994528	0.0844598	0.526263	1.05201	1.2218	0.0924121	0.307147	0.873979	high
TCGA-BR-4257-01A-01R-1131-13	0.805479	1	0.729561	0.821463	0.403599	0.124062	0.10307	0.900007	0.522743	0.0226239	0.238547	0.774289	high
TCGA-VQ-A91Y-01A-11R-A414-31	0.810959	1	0.289178	0.412599	0.319952	0.0710304	0.601139	1.42247	2.08847	0.272612	0.205551	0.813462	high
TCGA-D7-A6EZ-01A-11R-A31P-31	0.813699	0	0.514471	0.703873	0.1161	0.283043	0.0806227	2.68612	0.370271	0.483121	4.20244	0.19255	low
TCGA-MX-A663-01A-11R-A31P-31	0.821918	1	0.15381	0.671854	0.618561	0.338859	0.689765	1.2405	1.54227	0.146907	0.46181	0.82983	high
TCGA-BR-8683-01A-11R-2402-13	0.821918	1	0.0836487	0.875232	0.457386	0.3593	0.148564	1.22196	1.7121	0.171202	0.226735	0.731796	high
TCGA-BR-6456-01A-11R-1802-13	0.843836	0	0.0294891	1.05111	1.21324	0.104193	0.386258	1.40183	0.96997	0.116686	0.129121	0.692929	high
TCGA-D7-6527-01A-11R-1802-13	0.854795	1	0	0.588114	0.0575133	0.0417043	0.0668202	0.480929	0.26644	0.0684464	0.104594	0.871533	high
TCGA-D7-6818-01A-11R-1884-13	0.879452	0	0.0372831	0.37365	0.399504	0.550172	0.115879	0.687299	0.583465	0.0050871	0.326496	0.809133	high
TCGA-IN-A7NT-01A-21R-A354-31	0.884932	0	0	0.533137	0.165769	2.43697	0.119225	1.91354	0.162994	0.46408	0.279936	0.259621	low
TCGA-B7-A5TJ-01A-11R-A31P-31	0.917808	0	0.321785	1.07396	0.195815	0.5551	0.0142876	1.68622	0.314966	0.355638	0.654163	0.58068	low
TCGA-RD-A7BS-01A-11R-A32D-31	0.920548	1	0.90271	1.30157	0.313474	0.281428	0.300611	1.01599	0.8412	0.277134	0.388203	0.646271	high
TCGA-CD-5803-01A-11R-1602-13	0.934247	1	0.14407	0.367777	1.39765	0.109793	0.479765	1.36277	0.95651	0.288312	0.195255	0.858023	high
TCGA-VQ-A94T-01A-11R-A414-31	0.936986	0	1.71314	0.4353	0.0849859	0.0578594	0.0142623	1.2775	0.381431	0.067203	0.321478	0.611777	low
TCGA-D7-A6EV-01A-11R-A31P-31	0.936986	0	1.37954	1.40345	0.0985492	0.349803	0.036752	1.39284	0.157013	0.188232	0.34517	0.551277	low
TCGA-CD-A489-01A-11R-A24K-31	0.942466	1	0.107812	0.560633	0.204428	0.448154	0.741984	0.584281	1.63813	0.166719	0.258513	0.927038	high
TCGA-D7-A6EX-01A-11R-A31P-31	0.942466	1	0.0784496	0.307812	0.0726461	0.179354	0.0957894	1.37421	0.714299	0.123097	0.404838	0.735032	high
TCGA-F1-A72C-01A-21R-A33Y-31	0.947945	0	0.958134	0.443884	0.481652	0.15931	0.244618	2.29984	0.482546	0.300685	0.179798	0.494562	low
TCGA-BR-8060-01A-11R-2343-13	0.953425	1	0.256882	0.662698	0.286425	0.259324	0.228117	1.24965	0.72466	0.0100144	1.2166	0.752773	high
TCGA-D7-A6EY-01A-21R-A31P-31	0.953425	1	0.787437	0.625378	0.218755	0.147294	0.139852	1.78763	0.618393	0.112814	0.381729	0.633237	high
TCGA-BR-8678-01A-11R-2402-13	0.961644	0	0.49002	0.799191	0.1337	0.27371	0.0135984	3.31431	0.311973	0.334304	0.363986	0.458108	low
TCGA-CD-A48C-01A-11R-A24K-31	0.967123	1	0.201937	0.105009	0.237087	0.330518	0.313819	0.840177	0.297349	0.110214	0.213156	0.815764	high
TCGA-CD-8532-01A-11R-2343-13	0.969863	1	0.556919	0.551329	0.615397	0.156603	0.0945477	1.60905	0.902315	0.165388	0.737705	0.614189	low
TCGA-VQ-A91D-01A-11R-A414-31	0.975342	0	0.205415	0.526534	0.0754836	0.407958	0.121609	1.8359	0.136379	0.0560557	0.563927	0.459372	low
TCGA-BR-6457-01A-21R-1802-13	0.975342	0	0.0873657	0.185854	1.20198	0.154343	0.688547	0.630054	0.758194	0.0476825	0.0683106	1.05634	high
TCGA-B7-5818-01A-11R-1602-13	0.975342	0	0.553985	0.471398	0.249173	0.426018	0.0122988	1.30256	0.132409	0.408179	1.3861	0.451357	low
TCGA-IN-A7NU-01A-22R-A354-31	0.975342	0	0.094246	0.338606	0.236886	0.0391761	0.230155	1.05771	0.278892	0.180032	0.235809	0.751199	high
TCGA-HU-A4GH-01A-11R-A24K-31	0.980822	1	0.864931	0.643728	0.00586773	0.336487	0.00984716	1.80759	0.378624	0.154328	0.388429	0.593836	low
TCGA-BR-8371-01A-11R-2343-13	0.983562	1	0.127551	0.13567	0.160299	0.15906	1.33798	0.753846	1.56241	0.100071	0.668198	1.07821	high
TCGA-VQ-A91E-01A-31R-A414-31	0.994521	0	1.25986	0.906215	0.0294115	0.436414	0.0548424	2.99905	0.237579	0.121342	1.08938	0.381043	low
TCGA-CG-5724-01A-11R-1602-13	1.00274	1	0.280558	0.378942	0.392356	0.199924	0.0177959	1.06039	0.0980762	0.12578	0.23817	0.623635	high
TCGA-CD-8534-01A-11R-2343-13	1.00548	0	0.339933	1.61984	0.139405	1.04564	0.128294	1.03717	0.537784	0.333952	0.776111	0.563812	low
TCGA-MX-A5UJ-01A-11R-A31P-31	1.00822	0	1.73661	0.47104	0.331419	0.461524	0.385537	1.94011	0.801949	0.085458	0.560944	0.498401	low
TCGA-BR-8677-01A-11R-2402-13	1.0137	1	0.231042	0.780936	0.588364	0.540222	0.525751	1.0993	1.10444	0.13398	0.523886	0.642121	high
TCGA-BR-6709-01A-11R-1884-13	1.0137	1	0	0.396978	1.16902	0.29427	0.119228	1.24795	0.852959	0.0066616	0.503897	0.872028	high
TCGA-CD-A4MH-01A-11R-A251-31	1.01644	0	1.91869	1.13923	0.16583	0.0638046	0.0908714	2.72154	0.962308	0.132643	0.512071	0.481457	low
TCGA-CD-8529-01A-11R-2343-13	1.02466	0	0.550772	0.347159	0.63551	0.13991	0.298894	1.77708	0.99079	0.271376	1.59817	0.554578	low
TCGA-CD-8528-01A-11R-2343-13	1.0274	0	0.866133	0.747931	0.213882	0.258024	0.0512764	1.43898	0.177442	0.244238	1.33639	0.551722	low
TCGA-D7-6822-01A-11R-1884-13	1.0274	0	0.146663	0.155306	0.372517	0.634035	0.00651202	2.32566	0.418982	0.0880506	0.36696	0.440416	low
TCGA-D7-5577-01A-01R-1602-13	1.03014	0	0.138014	0.21313	0.298209	0.248601	0.0306399	1.34671	0.327251	0.175759	2.71938	0.486878	low
TCGA-CD-8530-01A-11R-2343-13	1.03288	1	0	0.534633	0.20006	0.23232	0.43792	1.02833	1.46304	0.11663	0.55524	0.85025	high
TCGA-CD-5813-01A-11R-1602-13	1.03288	1	0.158954	0.275525	3.18222	0.0991111	0.235259	1.08754	0.96789	0.0650657	0.414284	0.826003	high
TCGA-VQ-AA6K-01A-11R-A414-31	1.03562	0	0.453614	0.63188	0.52007	0.0942788	0.0604229	2.0699	0.357954	0.28471	0.34049	0.517522	low
TCGA-BR-7851-01A-11R-2203-13	1.03562	0	0.0909162	0.856719	0.324734	0.497594	0.0807357	2.61875	0.320776	0.297722	0.492868	0.364591	low
TCGA-CD-A48A-01A-12R-A36D-31	1.03562	0	0.760089	0.618032	0.0804412	0.892568	0.160307	2.05152	0.430385	0.0725974	0.903349	0.507585	low
TCGA-BR-6566-01A-11R-1802-13	1.03562	0	0.172296	0.299738	0.729373	0.03581	0.0612013	0.833756	0.11766	0.070527	0.269435	0.812038	high
TCGA-IN-A6RJ-01A-21R-A33Y-31	1.03836	0	0.148393	0.364783	0.304277	0.123368	0.0494163	0.930853	0.202673	0	0.394494	0.801849	high
TCGA-CD-8526-01A-11R-2343-13	1.04384	0	0.0300721	1.98457	0.409755	0.156254	0.727704	2.02498	0.905293	0.574447	0.705395	0.375765	low
TCGA-BR-A44T-01A-32R-A24K-31	1.04658	0	0.316114	0.352009	0.0371719	0.233603	1.0137	2.76083	1.13532	0.0862644	0.681083	0.705501	high
TCGA-CD-8531-01A-11R-2343-13	1.04932	0	0	2.8195	0.099416	0.496977	0.0455015	1.93725	0.242991	0	0.822637	0.649982	high
TCGA-IN-A6RS-01A-12R-A354-31	1.04932	0	0.2308	0.57671	0.0392559	0.130203	0	1.20156	0.487845	0.175453	0.494979	0.698004	high
TCGA-D7-5578-01A-01R-1602-13	1.05479	0	0	0.641018	0.471159	0.659972	0.26674	1.09684	0.407804	0.163939	0.295254	0.749731	high
TCGA-BR-7707-01A-11R-2055-13	1.05479	0	0.0446252	0.793206	0.0944548	0.259697	0.0594424	1.0226	0.139673	0.121778	0.181439	0.500052	low
TCGA-CD-8524-01A-11R-2343-13	1.06301	0	0.0529114	0.117561	0.157491	0.335411	0.15858	1.36375	2.94933	0.281561	0.339242	0.712266	high
TCGA-BR-7958-01A-21R-2343-13	1.06301	0	0.286599	0.880654	0.360182	0.282941	0.127253	1.8192	0.860333	0.195525	1.65826	0.612536	low
TCGA-BR-8588-01A-11R-2402-13	1.06575	0	0.718281	0.563264	0.570124	0.105379	0.506528	1.29275	0.810299	0.178717	0.185004	0.780448	high
TCGA-VQ-A8PH-01A-12R-A414-31	1.06575	0	0.369002	1.02127	0.0843167	0.648407	0.0297893	4.58647	0.187082	0.12816	0.388191	0.422739	low
TCGA-BR-7196-01A-11R-2055-13	1.06849	0	0.0333786	0.460754	1.10391	0.215059	0.340871	2.09808	1.32965	0.414446	0.334061	0.657901	high
TCGA-BR-A4J5-01A-21R-A251-31	1.06849	0	0.898906	0.190581	0.482868	0.203813	0.598687	0.850866	0.874277	0.0780509	0.212984	0.822001	high
TCGA-CD-8535-01A-11R-2343-13	1.06849	0	0.212092	2.0425	0.352722	0.157432	0.00672652	1.25156	0.287947	0.194304	1.24138	0.605168	low
TCGA-BR-8286-01A-12R-2343-13	1.07945	0	0.0701285	0.898424	0.296871	0.45184	0.132336	1.42745	0.560713	0.234433	0.318031	0.543518	low
TCGA-HU-A4H2-01A-11R-A251-31	1.07945	0	0.378366	0.220953	0.194326	0.9483	0.0494115	1.38285	0.19252	0.151842	0.320205	0.580632	low
TCGA-VQ-A8DZ-01A-11R-A36D-31	1.08493	1	0.586057	0.798406	0.109245	0.481687	0.035484	1.47323	0.301675	0.178103	0.324929	0.623563	high
TCGA-BR-6803-01A-11R-1884-13	1.08767	0	0.0396622	0.307495	0.508946	0.0824337	0.94216	0.651609	0.896059	0.0541171	0.148856	1.09239	high
TCGA-BR-6455-01A-11R-1802-13	1.09315	0	0.409527	0.973519	0.595934	0.291826	0.0844232	1.87863	0.346248	0.115747	7.13602	0.374883	low
TCGA-CD-5800-01A-11R-1602-13	1.09589	0	0.560936	0.723546	0.217316	0.766128	0.0266852	1.11647	0.763835	0.246012	0.751872	0.398169	low
TCGA-CD-5801-01A-11R-1602-13	1.09863	1	0	0.683746	0.253668	0.88817	0	1.29519	0.187066	0.485898	1.71349	0.523434	low
TCGA-VQ-A8DV-01A-12R-A36D-31	1.10411	1	0.294144	1.08461	0.19456	0.0967966	0	0.996829	0.231556	0.0468236	0.398647	0.759992	high
TCGA-D7-6525-01A-11R-1802-13	1.11233	1	0.0968787	0.671703	0.636527	0.0872526	0.114707	1.00596	0.283007	0.110155	0.646389	0.611688	low
TCGA-IN-A6RL-01A-11R-A32D-31	1.11233	1	0.648374	0.459763	0.0600409	0.0404273	0.115154	0.926873	0.41694	0.221169	0.385289	0.711864	high
TCGA-BR-8591-01A-11R-2402-13	1.12055	0	0.473891	0.31627	0.191759	0.446117	0.111395	1.74149	0.55205	0.140731	0.287707	0.517015	low
TCGA-IN-AB1X-01A-11R-A39E-31	1.12603	0	0.532929	0.440222	0.348793	0.256506	0.0809513	2.89775	0.480455	0.118641	0.447398	0.128473	low
TCGA-BR-A4J8-01A-11R-A251-31	1.12603	0	0.443825	0.58994	0.0759817	0.265881	0.701314	1.40261	0.977594	0.267167	0.596064	0.724785	high
TCGA-BR-A4IV-01A-31R-A251-31	1.12603	0	0.215897	0.265361	0.6112	0.166026	1.29891	0.509473	2.50269	0.0235665	0.297102	1.19548	high
TCGA-FP-8211-01A-11R-2343-13	1.13151	0	1.03873	0.636953	0.0706692	0.431778	0.0658868	1.4602	0.211112	0.267261	0.612611	0.542447	low
TCGA-BR-8367-01A-11R-2343-13	1.14521	0	0.426179	0.471129	0.498735	0.143086	0.385735	1.22407	1.63613	0.214708	0.215315	0.758157	high
TCGA-BR-6705-01A-12R-1884-13	1.15342	0	0.0540053	0.204241	0.921615	0.370407	0.443611	1.09697	1.26313	0.309488	0.152015	0.800327	high
TCGA-BR-A44U-01A-11R-A36D-31	1.15616	1	0.59533	0.541759	0.142745	0.232	0.355198	0.689092	0.275265	0.106614	0.360751	0.792007	high
TCGA-BR-6852-01A-11R-1884-13	1.1589	0	0.217253	0.484759	0.252914	0.279954	0.0868167	1.69655	0.3709	0.0770723	1.08716	0.462862	low
TCGA-CG-4441-01A-01R-1802-13	1.16712	1	0.29428	0.272668	0.85646	0.354746	0.0849315	1.14024	0.304791	0.0963675	0.165669	0.721352	high
TCGA-BR-8369-01A-11R-2343-13	1.16986	0	0.315181	0.852262	0.0958983	0.64852	0.328868	1.23467	1.11204	0.258029	0.414015	0.654931	high
TCGA-MX-A666-01A-11R-A31P-31	1.16986	0	0.0949496	0.981507	0.192599	0.197343	0.196741	3.55744	0.360223	0.388663	0.376152	0.452534	low
TCGA-FP-7916-01A-11R-2203-13	1.1726	1	0.44697	0.199224	0.45614	0.338415	0.19846	2.16619	1.06649	0.291866	0.589128	0.527725	low
TCGA-BR-8059-01A-11R-2343-13	1.20274	1	0.0671206	0.456915	0.89681	0.090677	0.439584	0.310767	0.754384	0.0137374	0.293894	1.03487	high
TCGA-F1-6874-01A-11R-1884-13	1.20548	0	1.12818	1.0631	0.154221	0.125056	0.033395	1.86953	0.635599	0.225771	0.294039	0.386757	low
TCGA-D7-8576-01A-11R-2343-13	1.22192	1	0.32705	0.705574	0.338254	0.0308972	0.0660064	1.761	0.377308	0.255576	0.334758	0.609597	low
TCGA-D7-A4Z0-01A-22R-A251-31	1.23014	0	0.593691	0.301708	0.143988	0.138817	0.274589	1.17699	0.667264	0.205891	0.139261	0.749999	high
TCGA-BR-8373-01A-11R-2343-13	1.23288	0	0.60435	0.745297	0.653495	0.409591	0.134169	2.11023	2.04708	0.236626	0.575263	0.598006	low
TCGA-CG-5725-01A-11R-1602-13	1.25205	1	0.501928	1.00448	0.0719329	0.582457	2.01505	1.58498	0.426072	0.684858	0.523273	0.714899	high
TCGA-D7-A4YX-01A-11R-A251-31	1.26301	0	0.578467	0.929769	0.0655927	0.303433	0.0122308	1.97948	0.373083	0.575055	0.663372	0.471091	low
TCGA-D7-6528-01A-11R-1802-13	1.26849	0	0.191684	1.47704	0.0422629	0.0796792	0.02837	0.962476	0.0890843	0.143849	0.369696	0.660988	high
TCGA-BR-7722-01A-31R-2203-13	1.27671	1	0.401385	0.362631	0.342192	0.111232	0.207923	0.86973	0.466988	0.377284	0.44635	0.702399	high
TCGA-CD-8533-01A-11R-2343-13	1.28219	0	0.22772	2.51289	0.770337	1.00744	0.0938884	1.91017	0.518361	0.128724	2.12646	0.510128	low
TCGA-BR-7716-01A-21R-2055-13	1.28219	0	0.0248358	0.345179	0.903515	0.180666	0.0992466	1.65861	0.487604	0.149104	0.186422	0.692661	high
TCGA-BR-7715-01A-11R-2055-13	1.28493	0	0.395911	1.10051	0.35091	0.263315	0.184579	1.87699	0.531716	0.0486182	0.520061	0.676955	high
TCGA-BR-6802-01A-11R-1884-13	1.28493	0	0.321737	0.512782	0.237132	0.23882	0.0510196	1.45924	0.245867	0.112884	0.474378	0.569041	low
TCGA-VQ-A8PQ-01A-11R-A414-31	1.30411	0	0.805698	0.622544	0.444717	0.259845	0.394747	4.40318	2.35259	0.250194	0.477908	0.448958	low
TCGA-D7-A6F2-01A-12R-A31P-31	1.30411	0	0.667834	1.02229	0.454356	1.54004	0.0917819	1.68411	0.410813	0.399204	0.467471	0.498788	low
TCGA-HU-A4H6-01A-11R-A251-31	1.30411	0	0.23353	1.9016	0.0347551	0.109208	0.110171	1.23446	0.45683	0.131439	0.264763	0.675249	high
TCGA-BR-8686-01A-11R-2402-13	1.30685	0	0.865181	0.818002	0.596795	0.667899	0.0960376	3.15662	1.20626	0.63241	0.637823	0.380435	low
TCGA-HU-A4HB-01A-12R-A251-31	1.30685	0	0.564811	0.650985	0.0640442	0.21242	0.173159	2.3861	0.704062	0.124773	0.462651	0.584955	low
TCGA-IN-AB1V-01A-21R-A414-31	1.31233	0	0.279197	0.448753	0.488358	0.464225	0.0895315	1.49455	0.307176	0.0761902	0.358986	0.696418	high
TCGA-BR-8589-01A-11R-2402-13	1.31781	0	0.5334	1.7651	0.0211689	0.243896	0	1.94384	0.300509	0.25473	1.63488	0.513659	low
TCGA-BR-8680-01A-11R-2402-13	1.31781	0	0.362735	0.761359	0.26872	0.799141	0.0885822	1.96427	0.127982	0.287062	0.737411	0.450177	low
TCGA-BR-8382-01A-11R-2402-13	1.32055	0	0	0.664436	0.334264	0.24617	0.210359	1.04117	0.363974	0.0430957	0.271654	0.801227	high
TCGA-CG-4305-01A-01R-1157-13	1.32877	0	0.34741	0.57299	0.382988	0.0641827	0.137115	1.67027	0.643631	0.268614	0.265601	0.608987	low
TCGA-BR-6453-01A-11R-1802-13	1.32877	0	0.458946	0.32544	0.570707	0.0953872	0.101889	1.71168	0.527573	0	0.244016	0.757809	high
TCGA-D7-6815-01A-11R-1884-13	1.33151	0	0.429415	0.38726	0.53748	0.192229	0.117332	1.01488	0.182337	0.180282	0.165295	0.68238	high
TCGA-VQ-A8PD-01A-11R-A414-31	1.3589	0	0.266724	0.549191	0.329323	0.26486	0.125008	1.82742	1.10467	0.169835	0.296604	0.64397	high
TCGA-BR-8291-01A-11R-2343-13	1.3589	0	0.104409	0.56926	2.8407	0.0434007	0.332238	1.33365	1.02791	0.29442	0.206813	0.937812	high
TCGA-D7-A4YU-01A-21R-A251-31	1.36986	0	0.31505	1.17794	0.212177	0.142865	0.16532	3.78021	1.18329	0.191488	0.421009	0.340986	low
TCGA-BR-8682-01A-11R-2402-13	1.36986	0	0.121828	0.399308	0.365309	0.219447	0.450777	1.22344	1.39121	0.188393	0.127009	0.843743	high
TCGA-F1-A448-01A-11R-A24K-31	1.3726	0	3.30661	0.426554	0.215007	0.250437	0.111979	1.20056	0.776604	0.107058	0.192811	0.464972	low
TCGA-RD-A7C1-01A-11R-A32D-31	1.38904	1	1.20063	1.19707	0.404294	0.317593	0.121157	2.30087	0.993814	0.119142	0.819283	0.49551	low
TCGA-D7-8572-01A-11R-2343-13	1.4	0	0.0653594	1.35641	0.925157	0.461865	0.515111	1.83241	0.896385	0.254162	0.725677	0.668222	high
TCGA-RD-A8NB-01A-12R-A39E-31	1.40548	1	1.00114	0.720594	0.273423	0.114106	0.451686	1.54899	1.07328	0.057284	0.373715	0.69762	high
TCGA-FP-8099-01A-11R-2343-13	1.42192	0	0.956767	0.508834	0.791061	1.05641	0.112842	2.49177	0.279042	0.420196	0.542365	0.444001	low
TCGA-VQ-AA6D-01A-11R-A414-31	1.4274	0	1.10319	0.111032	0.051785	0.525139	0.0237014	2.20953	0.198465	0.213648	0.56763	0.506936	low
TCGA-D7-8574-01A-13R-2343-13	1.43288	0	0.0398908	0.543104	3.49873	0.356509	0.230256	2.31506	1.1464	0.163288	0.548951	0.830238	high
TCGA-D7-6526-01A-11R-1802-13	1.43288	0	0.26853	0.569834	0.224982	1.15963	0.0728629	1.68191	0.120553	1.92561	0.57856	0.305989	low
TCGA-ZA-A8F6-01A-23R-A36D-31	1.43836	0	0.393138	0.492502	0.186361	0.115755	0.472761	0.799667	1.44489	0.178806	0.102464	0.867986	high
TCGA-BR-8058-01A-31R-2343-13	1.45753	0	0.0944159	0.520726	0.624509	0.11774	0.307426	1.34971	0.899078	0.137414	0.167332	0.790276	high
TCGA-BR-8365-01A-21R-2343-13	1.46027	1	0.206585	0.262286	0.675413	0.128809	1.42175	0.855104	1.98512	0.213419	0.203063	1.08178	high
TCGA-VQ-A8PK-01A-12R-A414-31	1.48767	0	0.705071	0.507903	0.723977	0.320996	0.0223614	2.14336	0.393596	0.178664	0.336025	0.601718	low
TCGA-D7-6524-01A-11R-1802-13	1.48767	0	0.210339	0.43467	0.651911	0.174867	0.620395	0.788579	0.819079	0.110699	0.187957	0.88878	high
TCGA-HU-A4G8-01A-11R-A251-31	1.49041	0	3.32207	0.95003	0.0868095	0.468829	0.0182103	2.22443	0.3711	0.123113	0.718322	0.353602	low
TCGA-BR-7717-01A-11R-2055-13	1.51233	1	0.353256	0.5047	0.150581	0.220262	0.165564	0.814016	0.330582	0.0696224	0.270071	0.772673	high
TCGA-R5-A7ZE-01B-11R-A354-31	1.51781	1	0.129686	0.398496	0.115803	0.309969	0.0143955	0.9145	0.130997	0.0619326	0.334622	0.754057	high
TCGA-D7-8575-01A-11R-2343-13	1.51781	1	0.13177	0.308348	0.42272	0.739452	0.131642	1.62926	0.783617	0.139341	0.546061	0.651029	high
TCGA-BR-4191-01A-02R-1131-13	1.52877	1	1.00058	0.510851	0.243554	0.10814	0.11551	1.47221	0.956604	0.49695	0.500703	0.56826	low
TCGA-IN-A6RI-01A-11R-A32D-31	1.53151	0	0.0330859	1.06045	0.0218845	0.570754	0.0954883	1.64623	0.156275	0.11286	0.889915	0.620139	low
TCGA-VQ-AA64-01A-11R-A414-31	1.53425	1	0.580878	0.751308	0.464136	0.130388	0.3095	1.25227	0.517001	0.190219	0.283411	0.510226	low
TCGA-VQ-A8E0-01A-11R-A414-31	1.53973	1	0.202368	0.346791	0.0267711	0.389056	0.112317	2.1481	0.382916	0.0759335	0.356018	0.595603	low
TCGA-D7-6521-01A-11R-1802-13	1.54521	0	0.264209	0.318497	0.633505	0.247109	0.139308	0.993567	0.46798	0.126175	0.237571	0.684331	high
TCGA-BR-7723-01A-11R-2055-13	1.54521	0	0	2.38502	0.422286	0.356	0.751887	2.06319	0.562694	0.19653	0.474833	0.743251	high
TCGA-D7-6522-01A-11R-1802-13	1.55068	0	0	0.277887	1.7798	0.0774344	0.413561	1.68877	0.791538	0.0112967	0.12947	0.950911	high
TCGA-BR-7959-01A-11R-2343-13	1.5589	0	0.0347838	0.396288	0.635008	0.119286	0.555999	1.01379	1.24409	0.177978	0.29373	0.8526	high
TCGA-VQ-A91N-01A-11R-A414-31	1.56164	1	0.251186	0.97608	0.0199375	0.193164	0.0390354	0.920744	0.566058	0.133665	0.337809	0.697414	high
TCGA-IN-8462-01A-11R-2343-13	1.56712	0	0.233045	0.848299	0.14387	0.193744	0.120721	0.662978	0.490696	0.15369	0.255103	0.693951	high
TCGA-D7-6520-01A-11R-1802-13	1.56986	0	0.272774	0.183753	0.581869	0.0425198	0.045418	0.910828	0.223141	0.134918	0.15996	0.801297	high
TCGA-CG-4466-01A-01R-1157-13	1.58082	0	1.21237	1.18579	0.0331827	0.0868891	0.0742491	2.60459	0.221253	0.370773	0.536078	0.470243	low
TCGA-SW-A7EA-01A-12R-A354-31	1.5863	0	0.387975	0.460562	0.125461	0.197112	0.239258	0.803883	0.0785021	0.288215	0.188754	0.526083	low
TCGA-BR-8372-01A-11R-2343-13	1.59726	0	0.466268	0.564829	0.13493	0.224102	0.122923	1.09184	0.300168	0.139169	0.756487	0.572633	low
TCGA-BR-A4J7-01A-31R-A251-31	1.6137	0	0.264081	0.413757	0.563952	0.297956	0.77891	0.680973	1.26237	0.298556	0.507359	0.892272	high
TCGA-BR-8361-01A-11R-2343-13	1.62466	0	0.323898	1.65646	0.0856963	0.214196	0.0326851	1.31557	0.490968	0.112495	2.61542	0.39823	low
TCGA-D7-8573-01A-11R-2343-13	1.62466	0	0.519446	0.74282	0.111665	0.303642	0.0216225	1.73866	0.282671	0.372099	4.46767	0.381638	low
TCGA-IN-A6RN-01A-12R-A33Y-31	1.6274	0	2.20094	0.406726	0.0926418	0.187136	0.0222101	1.42161	0.204955	0.0682518	0.438047	0.522008	low
TCGA-FP-7829-01A-11R-2055-13	1.6274	0	0.231915	1.19282	0.398838	0.106042	0.0514865	1.6626	0.514711	0.234163	0.391679	0.599142	low
TCGA-B7-A5TI-01A-11R-A31P-31	1.63014	0	0.586131	0.638753	0.399936	0.102586	0.0547892	1.73766	0.635505	0.26097	0.279799	0.608026	low
TCGA-BR-6707-01A-11R-1884-13	1.65753	1	0.986478	0.870506	0.2523	0.656093	0.0292005	1.83256	0.53144	0.29612	0.534782	0.486612	low
TCGA-KB-A93G-01A-11R-A39E-31	1.67945	0	0.606667	0.390584	0.787266	0.336238	0.275781	1.19332	1.22806	0.149787	0.623429	0.744312	high
TCGA-HU-A4GX-01A-12R-A251-31	1.68767	0	2.86409	0.536474	0.0643395	0.0786209	0.107974	1.06768	0.229107	0.151155	0.997174	0.347083	low
TCGA-D7-6519-01A-11R-1802-13	1.71233	0	1.46467	0.460596	0.564429	0.138972	0.0636191	0.952464	0.208376	0.112957	0.448126	0.51453	low
TCGA-BR-8081-01A-11R-2343-13	1.71233	0	0.146801	0.635687	0.442781	0.170862	0.149918	1.61246	0.48788	0.144218	0.367306	0.636253	high
TCGA-VQ-A91Q-01A-12R-A414-31	1.73425	1	0.591775	0.620321	0.694357	0.770051	0.119953	1.51076	0.774558	0.368618	0.418446	0.461903	low
TCGA-D7-8579-01A-11R-2343-13	1.74247	0	0.648927	0.30677	0.627048	0.0586403	0.501097	0.750077	1.40008	0.219433	0.176484	0.848868	high
TCGA-VQ-A94O-01A-11R-A414-31	1.75342	1	0.230279	1.08239	0.117501	0.0341865	0.0511233	3.73832	0.391266	0.52517	0.267508	0.436627	low
TCGA-HU-8608-01A-11R-2402-13	1.75616	0	0.142303	0.672716	0.244727	0.347521	0.0157961	3.71786	1.16613	0.354353	0.433937	0.239309	low
TCGA-VQ-AA6J-01A-11R-A414-31	1.7589	0	0.477489	0.71001	0.106235	0.315767	0.0770949	3.29902	0.973278	0.236913	0.257948	0.493129	low
TCGA-BR-6801-01A-11R-1884-13	1.7589	0	0.0359458	0.139341	0.123636	0.149419	0.151623	0.667248	0.29661	0.210899	0.112423	0.834098	high
TCGA-D7-8578-01A-21R-2343-13	1.76164	0	0.616424	0.469162	1.28435	0.140929	0.21896	1.5638	0.684044	0.113546	0.21207	0.664557	high
TCGA-IN-7806-01A-11R-2055-13	1.76712	0	0.18286	1.03445	0.0362855	0.234368	0.277406	2.02361	0.52204	1.88791	0.352677	0.334216	low
TCGA-HU-A4GJ-01A-11R-A251-31	1.78082	0	0.278134	0.689559	0.147176	0.48815	0.301876	6.35109	1.06575	0.0168667	0.570258	0.392195	low
TCGA-VQ-A8E3-01A-11R-A39E-31	1.81096	1	1.1742	1.15774	0.124266	0.376525	0.0446877	1.78521	0.332193	0.302117	0.944326	0.370224	low
TCGA-VQ-A94U-01A-12R-A414-31	1.8411	0	0.577238	0.894442	0.135755	0.326593	0.078314	2.80671	0.487263	0.196904	0.832469	0.391906	low
TCGA-VQ-A8PE-01A-11R-A414-31	1.84932	0	2.80226	0.644133	0.142842	0.0854929	0.0513676	1.61597	0.386239	0.354292	0.361828	0.447484	low
TCGA-BR-8364-01A-11R-2343-13	1.84932	0	0.0744622	0.469345	1.8125	0.211508	1.3831	0.752008	1.44921	0.19304	0.209597	1.18834	high
TCGA-FP-7998-01A-11R-2203-13	1.85753	0	0.126659	0.865207	0.314166	0.263246	0.189803	1.94575	1.41273	0.315396	1.95096	0.499322	low
TCGA-HU-8602-01A-11R-2402-13	1.86027	0	0.625867	0.910763	0.0575967	0.197948	0.0120823	2.9773	0.36236	0.181932	4.66382	0.0613266	low
TCGA-VQ-A91S-01A-11R-A414-31	1.89041	0	0.726471	0.313664	0.0704763	0.105692	0.0161281	0.859745	0.486453	0.277546	0.386255	0.591918	low
TCGA-HU-A4GD-01A-11R-A36D-31	1.89589	0	2.23036	1.17562	0.147526	0.347667	0.136167	2.50549	0.304618	0.174985	1.77878	0.286213	low
TCGA-HU-8604-01A-11R-2402-13	1.90137	0	0.842047	0.526331	0.123771	0.369467	0.135012	2.128	0.367378	0.204255	3.93572	0.432073	low
TCGA-CG-4475-01A-01R-1157-13	1.91507	0	0.326795	0.789291	0.192576	0.0617463	0.554022	1.1283	0.760791	0.713434	0.334498	0.58099	low
TCGA-VQ-A8PP-01A-21R-A414-31	1.95068	1	0.0581829	0.618864	0.373302	0.362781	0.0710432	1.27741	0.430436	0.103204	1.05543	0.621547	low
TCGA-HU-A4H5-01A-21R-A251-31	1.98356	0	0.217029	1.82623	0.00957018	0.350834	0	2.16404	0.439132	0.467221	0.331845	0.503183	low
TCGA-HU-A4H4-01A-21R-A251-31	1.9863	0	0.159026	0.831247	0.117209	0.35885	0.0151306	3.00624	0.46154	0.316177	0.28421	0.490211	low
TCGA-HU-A4G9-01A-11R-A24K-31	2.01644	0	0.418008	0.85959	0.0184326	0.390954	0	1.19511	0.0812749	0.0522822	0.239681	0.549064	low
TCGA-HU-A4G2-01A-11R-A251-31	2.02466	0	0.946785	0.89079	0.042768	0.263972	0.041013	1.53231	0.796361	0.148089	0.801674	0.554794	low
TCGA-HU-8244-01A-11R-2343-13	2.03288	0	0.207783	0.758305	0.0219899	0.0863709	0	1.32645	0.0567571	0.345882	0.272939	0.64098	high
TCGA-D7-8570-01A-11R-2343-13	2.06027	0	0.162747	0.710889	0.353085	0.277367	0.108392	1.36813	0.748331	0.199854	1.26233	0.667059	high
TCGA-BR-8484-01A-11R-2402-13	2.09863	1	0.111878	0.936125	0.255303	0.081384	0.0807218	2.30112	0.886559	0.320568	0.236186	0.613717	low
TCGA-HU-A4GF-01A-11R-A24K-31	2.15068	0	0.521719	0.361731	0.0230059	0.156627	0.0064347	1.05626	0.420604	0.344066	0.335408	0.66294	high
TCGA-VQ-A8E7-01B-11R-A414-31	2.15616	0	0.378805	0.268611	0.23982	0.331793	0.0600692	1.33935	0.294097	0.491018	0.194636	0.550238	low
TCGA-VQ-AA6G-01A-11R-A414-31	2.16986	1	0.427338	0.273318	0.136342	0.454538	0.0111614	1.06947	0.240326	0.202364	0.172963	0.685857	high
TCGA-BR-6564-01A-12R-1884-13	2.17534	1	0.207988	0.162233	0.729134	0.0540351	1.02738	0.497022	0.742713	0.0851368	0.357773	1.054	high
TCGA-VQ-A8PU-01A-12R-A414-31	2.24658	0	0.0451855	0.551108	0.412451	0.394436	0	1.01423	0.285425	0.0739842	0.565284	0.720209	high
TCGA-VQ-A8P2-01A-11R-A36D-31	2.32329	0	0.979176	0.0518437	0.0880832	0.732641	0	1.70646	0.184999	0.12826	1.64147	0.264622	low
TCGA-VQ-AA69-01A-11R-A414-31	2.36712	0	0.802126	1.39037	0.0353708	0.566826	0.0178077	4.72586	0.127812	0.313746	5.56097	0.240837	low
TCGA-VQ-A91A-01A-11R-A414-31	2.39178	0	0.272722	0.485227	0.446056	0.360706	0.170629	1.64516	0.627852	0.0845718	0.535037	0.719438	high
TCGA-CG-5726-01A-11R-1602-13	2.4137	1	0.932943	0.694629	0.0154272	0.185823	0.0776695	1.27396	0.077425	0.100776	0.510623	0.572795	low
TCGA-HU-8249-01A-11R-A36D-31	2.4137	1	1.19053	0.423978	0.167993	0.750563	0.0440506	1.93051	0.277774	0.1841	0.459226	0.5107	low
TCGA-VQ-A8P8-01A-11R-A39E-31	2.4137	1	0.355816	0.291558	0.104601	0.197207	0.377412	1.21637	0.670453	0.107887	0.210203	0.709515	high
TCGA-HU-A4H3-01A-21R-A251-31	2.41644	0	2.89263	0.398024	0.0409996	0.730031	0.0630712	1.11754	0.0984734	0.0775274	2.24557	0.241294	low
TCGA-CG-4443-01A-01R-1157-13	2.49863	0	0.0445794	1.10429	0.11205	1.86234	0.207835	2.3779	0.705259	1.79438	0.209138	0.250106	low
TCGA-HF-A5NB-01A-11R-A31P-31	2.54247	0	1.29039	0.602266	0.116513	0.366106	0.00909442	0.884526	0.165516	0.0978153	1.31323	0.296856	low
TCGA-BR-4201-01A-01R-1131-13	2.57534	1	0.465313	0.559352	0.378128	0.234868	0.553405	0.896363	0.767915	0.0861647	1.0395	0.575203	low
TCGA-CG-4477-01A-01R-1157-13	2.58082	0	0.447598	1.21186	0.236849	0.228343	0.162605	1.94128	0.780361	0.266499	2.45618	0.421764	low
TCGA-VQ-A91V-01A-11R-A414-31	2.66849	0	0.528879	0.526357	0.0331413	0.630605	0.061797	0.794655	0.199592	0.189903	0.10447	0.629302	high
TCGA-VQ-A8P3-01A-11R-A36D-31	2.70685	0	1.51439	0.454445	0.204693	0.520024	0.0292352	1.42874	0.372824	0.20214	0.586899	0.360767	low
TCGA-VQ-AA6A-01A-11R-A414-31	2.74521	0	0.36448	1.07092	0.0704705	0.757533	0.0560192	1.85922	0.284001	0.118591	0.192912	0.597641	low
TCGA-HU-A4HD-01A-11R-A251-31	2.78356	0	0.694619	0.888425	0.158256	0.605549	0.0728212	1.35526	0.329409	0.429131	0.108624	0.586568	low
TCGA-VQ-A8PB-01A-11R-A39E-31	2.85753	1	0.3487	1.1473	0.104559	0.212589	0.0567698	1.7102	0.328082	0.031719	0.559833	0.608837	low
TCGA-BR-6452-01A-12R-1802-13	2.89041	0	0.788892	1.0016	0.409992	0.245945	0.0938243	1.50406	0.352738	0.107641	1.8593	0.332796	low
TCGA-VQ-A8E2-01A-11R-A36D-31	2.93699	0	0.234885	1.80437	0.881687	0.15866	1.49267	5.10429	1.46031	0.364557	0.77135	0.40622	low
TCGA-RD-A8N9-01A-12R-A39E-31	2.96712	0	0.281156	0.468516	0.636945	0.482092	0.491544	1.22826	1.49999	0.158245	0.351735	0.784408	high
TCGA-CG-5718-01A-11R-1602-13	3	1	0.39214	0.296605	0.198071	0.674245	0.0554001	1.67489	0.235329	0.286985	0.367934	0.611418	low
TCGA-KB-A93J-01A-11R-A39E-31	3.07945	0	0.338301	1.11949	0.0854386	0.977982	0.0136554	1.30845	0.645814	0.0503559	0.519412	0.622067	low
TCGA-KB-A93H-01A-11R-A39E-31	3.13699	0	1.9439	0.922862	0.0109429	0.438405	0	2.6068	0.30127	0.242663	0.297517	0.428893	low
TCGA-RD-A8MW-01A-11R-A36D-31	3.1589	1	0.145674	0.487564	0.339169	0.320933	0.187574	1.33899	0.631692	0.111308	0.255138	0.704311	high
TCGA-BR-6563-01A-13R-2055-13	3.26027	0	0.0322016	0.337946	1.31205	0.127163	0.60766	0.868448	0.83196	0.0966625	0.140998	1.03354	high
TCGA-VQ-AA68-01A-11R-A414-31	3.33973	0	0.483501	1.17893	0.107725	0.179825	0.0282474	1.53656	0.259219	0.263886	0.191013	0.584115	low
TCGA-RD-A8N0-01A-12R-A36D-31	3.3863	0	0.246402	0.672273	0.572764	0.263377	0.257885	1.96924	1.05166	0.105664	0.286238	0.714473	high
TCGA-VQ-A94R-01A-11R-A414-31	3.54521	1	0.541899	0.722682	0.407485	0.735046	0.164628	4.09543	0.639485	0.52536	0.294365	0.370383	low
TCGA-R5-A7O7-01A-11R-A33Y-31	3.80548	0	0.395597	0.478752	0.104666	0.608434	0.0878249	1.46866	0.594329	0.313069	5.17174	0.389517	low
TCGA-VQ-A8PC-01A-11R-A39E-31	3.85479	1	0.975932	0.696229	0.133017	0.288889	0.124745	1.75543	0.506573	0.145267	0.203486	0.613732	low
TCGA-CG-4444-01A-01R-1157-13	3.92055	0	0.304302	0.920667	0.130831	0.505968	0.101335	1.66537	0.608262	0.212793	0.48776	0.613807	low
TCGA-VQ-A8DT-01A-11R-A36D-31	4.06575	0	0.672198	0.541482	0.0355697	0.223535	0.0238771	1.23343	0.134651	0.0990556	0.361604	0.645123	high
TCGA-VQ-A91Z-01A-11R-A414-31	4.35342	0	0.028079	0.88139	0.0185727	0.671133	0.00623371	3.70965	0.158193	1.37925	0.289803	0.283192	low
TCGA-CG-4438-01A-01R-1157-13	4.50685	0	0.339545	0.906909	0.11791	0.0529282	0.0659584	1.60288	0.68837	0.202691	0.225665	0.67296	high
TCGA-VQ-AA6F-01A-31R-A414-31	4.50959	0	0.520497	0.452276	0.150827	0.169997	0.0660305	1.47756	0.440071	0.348333	0.33333	0.58307	low
TCGA-VQ-A924-01A-11R-A414-31	4.61918	1	0.661251	0.0714506	0.0687313	0.53992	0.0524291	2.74716	0.21503	0.470457	0.472711	0.381015	low
TCGA-RD-A8N5-01A-12R-A36D-31	4.7863	1	0.592799	0.353799	0.666577	0.0385022	0.13983	0.670352	0.634635	0.0808846	0.475093	0.832562	high
TCGA-VQ-A92D-01A-11R-A414-31	4.8	0	0.45435	0.579926	0.0834799	0.498391	0.0616418	2.94164	0.548721	0.106767	0.33157	0.402032	low
TCGA-3M-AB46-01A-11R-A414-31	4.83562	0	0.576801	0.881645	0.0296739	0.126542	0.0569125	1.89662	0.304537	0.0918187	1.10244	0.43771	low
TCGA-FP-8209-01A-11R-2343-13	4.96164	1	0.0979839	0.296451	0.505525	0.0610948	0.768606	1.44113	2.95715	0.0891296	0.480108	0.957205	high
TCGA-KB-A6F7-01A-12R-A32D-31	5.04658	0	0.975951	0.795307	0.129107	0.453978	0.0103175	1.71345	0.338523	0.8941	0.741286	0.375029	low
TCGA-VQ-A91K-01A-11R-A414-31	5.10137	0	1.33086	0.0542367	0.173023	0.419679	0.076412	1.67437	0.321226	0.0970568	0.638709	0.528521	low
TCGA-VQ-A8PX-01A-12R-A414-31	5.38082	0	0.214556	0.32457	0.0648762	0.101927	0	1.33934	0.231987	0.167286	0.402623	0.687007	high
TCGA-CG-5732-01A-11R-1602-13	5.75342	1	0.172775	0.559487	0.125709	0.0897739	0.0191786	1.09854	0.294966	0.0942975	0.243165	0.656274	high
TCGA-RD-A8N4-01A-21R-A36D-31	5.94795	0	0.0789056	0.33074	0.0278356	0.153064	1.29046	0.485987	1.89192	0.0143551	0.345496	1.12616	high
TCGA-F1-6875-01A-11R-2055-13	6.01918	1	0.19027	1.72998	0.0587314	0.751367	0.0140803	3.00415	0.158807	0.415383	0.178525	0.475013	low
TCGA-R5-A7ZI-01A-11R-A354-31	6.21096	0	0.293645	0.617732	0.077692	0.0457733	0.0162977	1.37837	0.167106	0.0100166	0.436238	0.71562	high
TCGA-CG-5723-01A-11R-1602-13	6.83836	0	0.111828	0.481071	0.236698	0.127832	0.124132	0.36983	0.24819	0	0.507138	0.498224	low
TCGA-RD-A8N1-01A-12R-A36D-31	9.6411	0	0.130173	0.512811	0.464952	0.162331	0.173395	2.36265	0.728436	0.485481	0.610688	0.573597	low
TCGA-RD-A8N2-01A-12R-A36D-31	9.69863	0	0.0330196	0.255996	0.231511	0.0137256	1.34149	0.30576	2.5762	0.0315376	0.444066	1.26465	high
TCGA-RD-A8MV-01A-11R-A36D-31	10.1918	0	0.494628	0.392111	0.221468	0.403305	0.0929163	1.78274	0.409229	0.160937	0.368896	0.637631	high
