# Supplementary material for: Bioinformatics Analysis Reveals an Association Between Cancer Cell Stemness, Gene Mutations, and the Immune Microenvironment in Stomach Adenocarcinoma
Source: Front Genet. 2020 Dec 11;11:595477. doi: 10.3389/fgene.2020.595477 (PMC7759681; doi:10.3389/fgene.2020.595477)
Supplement: Supplementary file 10 [file Table_10.XLSX]

## Sheet: Sheet1
Supplementary table 10: The mutation status of genes in prognostic signatures.
sample	Chromosome	variant_class	gene
TCGA-BR-8680-01A	chr7	3_prime_UTR_variant	BMPER
TCGA-BR-A4QI-01A	chr7	missense_variant	BMPER
TCGA-VQ-A94U-01A	chr7	missense_variant	BMPER
TCGA-HJ-7597-01A	chr7	missense_variant	BMPER
TCGA-VQ-A91E-01A	chr7	frameshift_variant	BMPER
TCGA-CG-4460-01A	chr7	synonymous_variant	BMPER
TCGA-BR-4184-01A	chr7	synonymous_variant	BMPER
TCGA-3M-AB46-01A	chr7	stop_gained	BMPER
TCGA-EQ-A4SO-01A	chr7	synonymous_variant	BMPER
TCGA-HU-A4G8-01A	chr7	missense_variant	BMPER
TCGA-D7-A6EZ-01A	chr7	synonymous_variant	BMPER
TCGA-RD-A8NB-01A	chr7	synonymous_variant	BMPER
TCGA-BR-8487-01A	chr7	synonymous_variant	BMPER
TCGA-BR-8487-01A	chr7	missense_variant	BMPER
TCGA-BR-8680-01A	chr11	missense_variant	CCDC15
TCGA-BR-8680-01A	chr11	missense_variant	CCDC15
TCGA-HU-A4H8-01A	chr11	frameshift_variant	CCDC15
TCGA-VQ-AA6A-01A	chr11	missense_variant	CCDC15
TCGA-BR-7851-01A	chr11	missense_variant	CCDC15
TCGA-BR-6802-01A	chr4	synonymous_variant	CPZ
TCGA-BR-7704-01A	chr4	missense_variant	CPZ
TCGA-CG-4436-01A	chr4	missense_variant	CPZ
TCGA-BR-4368-01A	chr4	missense_variant	CPZ
TCGA-VQ-A8PT-01A	chr4	missense_variant	CPZ
TCGA-BR-7703-01A	chr4	missense_variant	CPZ
TCGA-HU-A4G8-01A	chr4	synonymous_variant	CPZ
TCGA-HU-A4H3-01A	chr4	missense_variant	CPZ
TCGA-FP-A4BE-01A	chr19	synonymous_variant	DNAAF3
TCGA-VQ-A8E2-01A	chr19	missense_variant	DNAAF3
TCGA-IN-A6RL-01A	chr19	missense_variant	DNAAF3
TCGA-F1-6177-01A	chr19	frameshift_variant	DNAAF3
TCGA-HU-A4G8-01A	chr19	missense_variant	DNAAF3
TCGA-BR-4362-01A	chr19	frameshift_variant	DNAAF3
TCGA-F1-6177-01A	chr16	missense_variant	DNASE1L2
TCGA-MX-A5UJ-01A	chr16	5_prime_UTR_variant	DNASE1L2
TCGA-BR-4361-01A	chr16	missense_variant	DNASE1L2
TCGA-HU-8243-01A	chrX	missense_variant	NUDT10
TCGA-D7-A4YY-01A	chrX	missense_variant	NUDT10
TCGA-CG-5722-01A	chrX	missense_variant	NUDT10
TCGA-HF-7132-01A	chrX	synonymous_variant	NUDT10
TCGA-HU-A4GU-01A	chr2	frameshift_variant	PASK
TCGA-FP-A4BE-01A	chr2	missense_variant	PASK
TCGA-BR-A4QL-01A	chr2	missense_variant	PASK
TCGA-IN-A6RS-01A	chr2	missense_variant	PASK
TCGA-B7-5818-01A	chr2	synonymous_variant	PASK
TCGA-HU-A4GT-01A	chr2	splice_donor_variant	PASK
TCGA-BR-8361-01A	chr2	missense_variant	PASK
TCGA-BR-4368-01A	chr2	synonymous_variant	PASK
TCGA-BR-8081-01A	chr2	synonymous_variant	PASK
TCGA-F1-6874-01A	chr2	missense_variant	PASK
TCGA-VQ-A8PB-01A	chr2	missense_variant	PASK
TCGA-HJ-7597-01A	chr2	synonymous_variant	PASK
TCGA-CG-4460-01A	chr2	synonymous_variant	PASK
TCGA-BR-4184-01A	chr2	missense_variant	PASK
TCGA-BR-4184-01A	chr2	synonymous_variant	PASK
TCGA-VQ-A8PT-01A	chr2	frameshift_variant	PASK
TCGA-MX-A5UJ-01A	chr2	frameshift_variant	PASK
TCGA-BR-6852-01A	chr2	missense_variant	PASK
TCGA-BR-4361-01A	chr2	missense_variant	PASK
TCGA-HU-8602-01A	chr2	synonymous_variant	PASK
TCGA-VQ-A8E3-01A	chr2	stop_gained	PASK
TCGA-HF-A5NB-01A	chr2	missense_variant	PASK
TCGA-VQ-A8P2-01A	chr2	missense_variant	PASK
TCGA-VQ-A8P2-01A	chr2	missense_variant	PASK
TCGA-BR-8487-01A	chr2	synonymous_variant	PASK
TCGA-VQ-A91D-01A	chr2	missense_variant	PASK
TCGA-BR-4201-01A	chr2	frameshift_variant	PASK
TCGA-BR-4201-01A	chr2	missense_variant	PASK
TCGA-BR-4201-01A	chr2	synonymous_variant	PASK
TCGA-BR-6802-01A	chr2	missense_variant	PLCL1
TCGA-VQ-AA6J-01A	chr2	missense_variant	PLCL1
TCGA-VQ-A91K-01A	chr2	missense_variant	PLCL1
TCGA-CD-A4MI-01A	chr2	synonymous_variant	PLCL1
TCGA-BR-8081-01A	chr2	frameshift_variant	PLCL1
TCGA-B7-A5TI-01A	chr2	missense_variant	PLCL1
TCGA-FP-7829-01A	chr2	stop_gained	PLCL1
TCGA-CD-A486-01A	chr2	missense_variant	PLCL1
TCGA-BR-4184-01A	chr2	missense_variant	PLCL1
TCGA-D7-6822-01A	chr2	missense_variant	PLCL1
TCGA-CG-5721-01A	chr2	missense_variant	PLCL1
TCGA-HU-8238-01A	chr2	missense_variant	PLCL1
TCGA-IN-8663-01A	chr2	missense_variant	PLCL1
TCGA-VQ-A8P2-01A	chr2	missense_variant	PLCL1
TCGA-VQ-A91Q-01A	chr2	synonymous_variant	PLCL1
TCGA-BR-6706-01A	chr2	synonymous_variant	PLCL1
TCGA-CD-8530-01A	chr2	missense_variant	PLCL1
TCGA-BR-4292-01A	chr2	missense_variant	PLCL1
TCGA-BR-4292-01A	chr2	synonymous_variant	PLCL1
TCGA-BR-4292-01A	chr2	missense_variant	PLCL1
TCGA-BR-8677-01A	chr2	synonymous_variant	PLCL1
TCGA-D7-A74A-01A	chr22	synonymous_variant	PRR5-ARHGAP8
TCGA-VQ-A8PJ-01A	chr22	missense_variant	PRR5-ARHGAP8
TCGA-VQ-A8PB-01A	chr22	missense_variant	PRR5-ARHGAP8
TCGA-CG-5723-01A	chr22	synonymous_variant	PRR5-ARHGAP8
TCGA-BR-4280-01A	chr22	splice_donor_variant	PRR5-ARHGAP8
TCGA-HU-A4G8-01A	chr22	missense_variant	PRR5-ARHGAP8
TCGA-IN-A7NU-01A	chr22	missense_variant	PRR5-ARHGAP8
TCGA-BR-4257-01A	chr22	stop_gained	PRR5-ARHGAP8
TCGA-VQ-A8P2-01A	chr22	synonymous_variant	PRR5-ARHGAP8
TCGA-VQ-A8P2-01A	chr22	synonymous_variant	PRR5-ARHGAP8
TCGA-VQ-A8P2-01A	chr22	synonymous_variant	PRR5-ARHGAP8
TCGA-VQ-A8P2-01A	chr22	3_prime_UTR_variant	PRR5-ARHGAP8
TCGA-HU-A4GH-01A	chr19	missense_variant	SYCE2
TCGA-CG-5726-01A	chr19	missense_variant	SYCE2
