# Supplementary material for: Bioinformatics Analysis Reveals an Association Between Cancer Cell Stemness, Gene Mutations, and the Immune Microenvironment in Stomach Adenocarcinoma
Source: Front Genet. 2020 Dec 11;11:595477. doi: 10.3389/fgene.2020.595477 (PMC7759681; doi:10.3389/fgene.2020.595477)
Supplement: Supplementary file 11 [file Table_11.XLSX]

## Sheet: Sheet1
Supplementary table 11: The expression of genes in prognostic signatures and drug sensitivity.
Gene	Drug	cor	pvalue
DNASE1L2	Hydroxyurea	0.690958	9.9462e-10
PLCL1	Nelarabine	0.662049	8.39539e-09
SYCE2	Nelarabine	0.545964	6.42563e-06
PASK	Nelarabine	0.540467	8.2907e-06
DNASE1L2	Uracil mustard	0.516759	2.36782e-05
DNASE1L2	Chlorambucil	0.516083	2.437e-05
DNASE1L2	Triethylenemelamine	0.510249	3.1163e-05
DNASE1L2	Pipobroman	0.505292	3.82707e-05
DNASE1L2	Thiotepa	0.501662	4.43935e-05
DNASE1L2	Chelerythrine	0.500326	4.68665e-05
PLCL1	XK-469	0.487426	7.82029e-05
PLCL1	Fluphenazine	0.476972	0.000116682
DNASE1L2	8-Chloro-adenosine	0.465694	0.000177135
DNASE1L2	RH1	0.463495	0.000191829
PLCL1	PX-316	0.461687	0.000204741
DNASE1L2	Imexon	0.460212	0.000215863
DNASE1L2	Melphalan	0.458187	0.000232022
CCDC15	Nelarabine	0.449145	0.000318575
DNASE1L2	Idarubicin	0.448691	0.000323605
PLCL1	Nilotinib	0.447695	0.000334907
DNASE1L2	Cyclophosphamide	0.437597	0.000471601
PLCL1	Vorinostat	0.433636	0.000537816
PLCL1	Arsenic trioxide	0.425149	0.000708895
PLCL1	Chelerythrine	0.418542	0.000874665
PLCL1	Denileukin Diftitox Ontak	0.415639	0.00095796
SYCE2	Fludarabine	0.414922	0.000979619
DNASE1L2	Cytarabine	0.411193	0.00109948
SYCE2	Chelerythrine	0.41104	0.00110468
ARHGEF38-IT1	SR16157	0.406818	0.00125684
DNASE1L2	Fludarabine	0.405928	0.00129121
DNASE1L2	Gemcitabine	0.404127	0.00136342
NUDT10	Hydrastinine HCl	0.402635	0.00142591
PLCL1	Cyclophosphamide	0.397551	0.00165876
SYCE2	Fluphenazine	0.394367	0.00182137
DNASE1L2	Fenretinide	0.393916	0.00184552
PASK	Chelerythrine	0.393168	0.00188618
DNASE1L2	Cladribine	0.389443	0.00210103
DNASE1L2	Carboplatin	0.388859	0.00213662
DNASE1L2	Lomustine	0.388307	0.00217073
PLCL1	Imatinib	0.386833	0.0022643
DNASE1L2	Fostamatinib	0.382161	0.00258503
DNASE1L2	Nitrogen mustard	0.378153	0.00289171
PLCL1	Fenretinide	0.37712	0.00297583
SYCE2	Fenretinide	0.375907	0.00307742
DNASE1L2	5-fluoro deoxy uridine 10mer	0.374421	0.00320598
CCDC15	Fenretinide	0.370979	0.00352228
DNASE1L2	Asparaginase	0.370539	0.00356469
DNASE1L2	Cisplatin	0.370229	0.00359482
DNASE1L2	Carmustine	0.369329	0.00368347
PLCL1	Dimethylaminoparthenolide	0.368175	0.00380014
PLCL1	Imexon	0.361525	0.00453788
DNASE1L2	Decitabine	0.359678	0.00476395
PLCL1	Raltitrexed	0.358874	0.00486542
PLCL1	Bendamustine	0.358325	0.0049358
DNASE1L2	Cordycepin	0.35359	0.00558116
DNASE1L2	tfdu	0.350622	0.0060224
PLCL1	Dexamethasone Decadron	0.346786	0.00663797
DNASE1L2	Nelarabine	0.346636	0.00666318
PLCL1	Bafetinib	0.34278	0.00733878
DNASE1L2	Ixabepilone	0.342462	0.00739717
DNASE1L2	Etoposide	0.340887	0.00769207
DNASE1L2	XK-469	0.338552	0.00814786
PASK	AT-13387	0.338119	0.00823494
PLCL1	Carmustine	0.33772	0.00831595
DNASE1L2	LMP-400	0.333133	0.00929768
DNASE1L2	Raltitrexed	0.3326	0.00941811
SYCE2	Hydroxyurea	0.331912	0.00957549
DNASE1L2	Parthenolide	0.327001	0.0107666
DNASE1L2	Methotrexate	0.325942	0.0110396
DNASE1L2	Benzimate	0.325586	0.0111327
SYCE2	Cladribine	0.322269	0.0120334
DNASE1L2	Digoxin	0.318967	0.0129918
PLCL1	BN-2629	0.318519	0.0131269
SYCE2	Dexamethasone Decadron	0.317809	0.0133432
DNASE1L2	Irinotecan	0.317172	0.0135399
DNASE1L2	Dexrazoxane	0.315251	0.0141485
PASK	PX-316	0.313523	0.0147159
PLCL1	Lomustine	0.312884	0.0149303
PASK	Decitabine	0.311121	0.0155367
PASK	Fludarabine	0.311007	0.0155765
PLCL1	Entinostat	0.30961	0.016073
PASK	Asparaginase	0.308822	0.0163589
DNASE1L2	Ifosfamide	0.308218	0.0165809
NUDT10	Cisplatin	0.306862	0.0170888
DNASE1L2	Nelfinavir	0.304735	0.0179126
PASK	Dexamethasone Decadron	0.304325	0.0180752
NUDT10	Mitomycin	0.301481	0.019238
PLCL1	Oxaliplatin	0.300599	0.019611
NUDT10	Carboplatin	0.300506	0.0196508
DNASE1L2	Perifosine	0.299266	0.0201872
PLCL1	Ifosfamide	0.298965	0.0203191
PLCL1	Hypothemycin	0.298593	0.0204834
CCDC15	Cordycepin	0.298483	0.0205321
SYCE2	Vorinostat	0.297666	0.0208971
PASK	Digoxin	0.297627	0.0209146
DNASE1L2	Oxaliplatin	0.296185	0.0215735
DNASE1L2	Karenitecin	0.293727	0.0227361
DNASE1L2	7-Ethyl-10-hydroxycamptothecin	0.293453	0.0228689
SYCE2	Curcumin	0.292341	0.0234151
PLCL1	Temsirolimus	0.289872	0.024667
DNASE1L2	Topotecan	0.289817	0.0246957
DNASE1L2	LMP776	0.28958	0.0248186
PLCL1	Etoposide	0.288795	0.0252302
PLCL1	Melphalan	0.28748	0.025933
PLCL1	Idarubicin	0.286868	0.0262658
PASK	Dimethylaminoparthenolide	0.286023	0.026731
DNASE1L2	Vorinostat	0.285391	0.0270831
CCDC15	Dexamethasone Decadron	0.285063	0.0272678
DNASE1L2	Triapine	0.28402	0.0278613
NUDT10	7-Tert-butyldimethylsilyl-10-hydroxycamptothecin	0.283573	0.0281186
PASK	Cladribine	0.283151	0.0283638
SYCE2	Chlorambucil	0.282982	0.0284622
PASK	Vorinostat	0.282116	0.0289725
SYCE2	Acetalax	0.279116	0.030799
DNASE1L2	Raloxifene	0.278506	0.0311815
PASK	Lapatinib	0.277987	0.0315105
PLCL1	Epirubicin	0.277856	0.031594
PLCL1	Pipobroman	0.277135	0.0320563
PASK	Cytarabine	0.277008	0.032139
CCDC15	Fluphenazine	0.276923	0.0321938
PLCL1	Chlorambucil	0.276339	0.0325743
DNASE1L2	Batracylin	0.274511	0.0337884
CCDC15	PX-316	0.273154	0.0347146
PLCL1	Carboplatin	0.272597	0.0351009
PASK	Cyclophosphamide	0.271877	0.0356047
NUDT10	Topotecan	0.270227	0.0367835
PASK	Parthenolide	0.269296	0.0374628
DNASE1L2	Teniposide	0.269155	0.0375664
DNASE1L2	Pemetrexed	0.267706	0.0386468
DNASE1L2	Isotretinoin	0.267354	0.0389128
DNASE1L2	By-Product of CUDC-305	0.265619	0.0402473
PLCL1	Cytarabine	0.264106	0.0414418
PLCL1	Dacarbazine	0.262994	0.0423384
SYCE2	bisacodyl, active ingredient of viraplex	0.261507	0.0435617
PASK	Idarubicin	0.259694	0.0450924
DNASE1L2	Amonafide	0.259394	0.0453505
PLCL1	Daunorubicin	0.258794	0.045869
CCDC15	Chelerythrine	0.257702	0.046826
SYCE2	PX-316	0.257464	0.0470363
DNASE1L2	Clofarabine	0.255681	0.0486388
DNASE1L2	Dimethylaminoparthenolide	0.255247	0.0490359
PASK	Amonafide	0.254796	0.049451
DNASE1L2	Lapachone	0.254638	0.0495973
DNASE1L2	Cobimetinib (isomer 1)	-0.254345	0.0498688
CPZ	Bafetinib	-0.25585	0.0484853
PASK	Olaparib	-0.258364	0.0462441
PASK	Itraconazole	-0.260052	0.0447868
SYCE2	AP-26113	-0.260428	0.0444677
ARHGEF38-IT1	5-fluoro deoxy uridine 10mer	-0.263041	0.0423
CPZ	Daunorubicin	-0.264391	0.0412145
CPZ	Valrubicin	-0.264508	0.0411219
PLCL1	Sonidegib	-0.264868	0.0408369
PLCL1	Itraconazole	-0.265233	0.0405493
PRR5-ARHGAP8	Itraconazole	-0.267335	0.0389275
SYCE2	geldanamycin analog	-0.267641	0.0386954
DNASE1L2	Trametinib	-0.267837	0.0385479
PRR5-ARHGAP8	Carmustine	-0.269857	0.0370525
SYCE2	Tanespimycin	-0.271399	0.0359428
CPZ	Epirubicin	-0.271827	0.03564
CCDC15	AFP464	-0.274394	0.0338675
CCDC15	Pralatrexate	-0.278463	0.0312085
SYCE2	Actinomycin D	-0.279232	0.0307263
CPZ	BN-2629	-0.279491	0.0305655
PRR5-ARHGAP8	Abiraterone	-0.280195	0.0301308
CPZ	Trametinib	-0.283152	0.028363
DNASE1L2	Dasatinib	-0.28345	0.0281897
PASK	Zoledronate	-0.284504	0.0275842
ARHGEF38-IT1	Cisplatin	-0.292942	0.0231187
CPZ	Bortezomib	-0.29386	0.0226719
NUDT10	Palbociclib	-0.294229	0.0224947
PLCL1	kahalide f	-0.298348	0.0205921
PASK	Dasatinib	-0.299568	0.0200553
PASK	Staurosporine	-0.300703	0.0195667
PASK	LY-294002	-0.302716	0.0187255
SYCE2	Dasatinib	-0.310008	0.0159303
CPZ	Selumetinib	-0.315394	0.0141023
CPZ	ABT-199	-0.319857	0.0127274
CPZ	Cobimetinib (isomer 1)	-0.320671	0.0124892
PLCL1	Simvastatin	-0.32951	0.010143
PRR5-ARHGAP8	(+)-JQ1	-0.339123	0.00803427
CPZ	Doxorubicin	-0.350031	0.00611392
SYCE2	Depsipeptide	-0.357046	0.00510337
DNASE1L2	kahalide f	-0.358278	0.00494196
SYCE2	Selumetinib	-0.374753	0.00317688
SYCE2	Mithramycin	-0.381912	0.0026032
CPZ	Carfilzomib	-0.383939	0.0024585
CPZ	Homoharringtonine	-0.392139	0.00194349
SYCE2	Trametinib	-0.406931	0.00125252
SYCE2	Cobimetinib (isomer 1)	-0.41231	0.00106225
PLCL1	Irofulven	-0.444611	0.000372231
CPZ	Actinomycin D	-0.483877	8.97114e-05
CPZ	Mithramycin	-0.49291	6.3064e-05
CPZ	Depsipeptide	-0.499552	4.83563e-05
