# Supplementary material for: Bioinformatics Analysis Reveals an Association Between Cancer Cell Stemness, Gene Mutations, and the Immune Microenvironment in Stomach Adenocarcinoma
Source: Front Genet. 2020 Dec 11;11:595477. doi: 10.3389/fgene.2020.595477 (PMC7759681; doi:10.3389/fgene.2020.595477)
Supplement: Supplementary file 12 [file Table_12.xlsx]

## Sheet: Sheet1
Supplementary table 12: The clinical data of STAD. Note: F=female, M=male, M0 without tumor metastasis, M1 with tumor metastasis.
id	status	age	gender	grade	stage	T	M	N	Risk
TCGA-HU-8244	Alive	77	F	G1	Stage1	T1	M0	N0	high
TCGA-D7-6528	Alive	70	F	G2	Stage1	T2	M0	N0	high
TCGA-RD-A8N2	Alive	59	F	G3	Stage1	T2	M0	N0	high
TCGA-CD-8524	Alive	61	F	G3	Stage2	T3	M0	N0	high
TCGA-BR-A44T	Alive	53	F	G3	Stage2	T3	M0	N0	high
TCGA-BR-6803	Alive	54	F	G3	Stage2	T3	M0	N0	high
TCGA-BR-6566	Alive	64	F	G3	Stage2	T3	M0	N0	high
TCGA-BR-8366	Alive	80	F	G3	Stage2	T3	M0	N0	high
TCGA-BR-8081	Alive	71	F	G2	Stage2	T4	M0	N0	high
TCGA-BR-8588	Alive	55	F	G3	Stage2	T4	M0	N0	high
TCGA-CG-5719	Alive	54	F	G1	Stage4	T4	M1	N0	high
TCGA-RD-A8N9	Alive	63	F	G3	Stage2	T2	M0	N1	high
TCGA-BR-7716	Alive	62	F	G2	Stage2	T3	M0	N1	high
TCGA-BR-6456	Alive	74	F	G2	Stage2	T3	M0	N1	high
TCGA-BR-6458	Alive	57	F	G3	Stage2	T3	M0	N1	high
TCGA-RD-A8N4	Alive	58	F	G3	Stage3	T3	M0	N1	high
TCGA-CD-8531	Alive	66	F	G3	Stage3	T3	M0	N1	high
TCGA-VQ-A8PU	Alive	72	F	G3	Stage3	T4	M0	N1	high
TCGA-BR-8077	Alive	58	F	G2	Stage3	T4	M0	N1	high
TCGA-R5-A7ZI	Alive	44	F	G3	Stage4	T4	M1	N1	high
TCGA-CG-4301	Alive	75	F	G3	Stage4	T4	M1	N1	high
TCGA-D7-8579	Alive	66	F	G2	Stage2	T2	M0	N2	high
TCGA-D7-6815	Alive	70	F	G2	Stage2	T2	M0	N2	high
TCGA-D7-A4Z0	Alive	60	F	G3	Stage2	T2	M0	N2	high
TCGA-HU-A4H6	Alive	72	F	G2	Stage3	T3	M0	N2	high
TCGA-RD-A8N0	Alive	53	F	G3	Stage3	T3	M0	N2	high
TCGA-BR-8058	Alive	53	F	G3	Stage3	T4	M0	N2	high
TCGA-BR-8364	Alive	42	F	G3	Stage3	T4	M0	N2	high
TCGA-IN-A7NR	Alive	64	F	G3	Stage4	T3	M1	N3	high
TCGA-BR-6705	Alive	68	F	G3	Stage3	T3	M0	N3	high
TCGA-BR-A4J8	Alive	71	F	G3	Stage3	T3	M0	N3	high
TCGA-BR-8369	Alive	76	F	G3	Stage3	T3	M0	N3	high
TCGA-BR-8485	Alive	68	F	G3	Stage3	T4	M0	N3	high
TCGA-BR-8382	Alive	67	F	G3	Stage3	T4	M0	N3	high
TCGA-VQ-A8PX	Alive	51	M	G2	Stage1	T1	M0	N0	high
TCGA-IN-AB1V	Alive	63	M	G2	Stage1	T1	M0	N0	high
TCGA-IN-A6RS	Alive	76	M	G2	Stage1	T1	M0	N0	high
TCGA-IN-A6RJ	Alive	64	M	G3	Stage1	T1	M0	N0	high
TCGA-KB-A93G	Alive	68	M	G1	Stage1	T2	M0	N0	high
TCGA-CG-4436	Alive	57	M	G2	Stage1	T2	M0	N0	high
TCGA-D7-8578	Alive	72	M	G2	Stage1	T2	M0	N0	high
TCGA-D7-6522	Alive	58	M	G3	Stage1	T2	M0	N0	high
TCGA-CD-5798	Alive	82	M	G2	Stage2	T3	M0	N0	high
TCGA-BR-7715	Alive	65	M	G2	Stage2	T3	M0	N0	high
TCGA-HU-A4GF	Alive	69	M	G2	Stage2	T3	M0	N0	high
TCGA-BR-6801	Alive	70	M	G2	Stage2	T3	M0	N0	high
TCGA-BR-A4J9	Alive	55	M	G3	Stage2	T3	M0	N0	high
TCGA-BR-6457	Alive	69	M	G3	Stage2	T3	M0	N0	high
TCGA-BR-8682	Alive	52	M	G3	Stage2	T4	M0	N0	high
TCGA-CD-5799	Alive	45	M	G3	Stage2	T2	M0	N1	high
TCGA-D7-6524	Alive	53	M	G3	Stage2	T2	M0	N1	high
TCGA-BR-6453	Alive	54	M	G3	Stage2	T2	M0	N1	high
TCGA-IN-8462	Alive	80	M	G2	Stage2	T2	M0	N1	high
TCGA-BR-6563	Alive	60	M	G3	Stage2	T3	M0	N1	high
TCGA-CG-5734	Alive	68	M	G3	Stage3	T3	M0	N1	high
TCGA-MX-A5UG	Alive	78	M	G3	Stage3	T3	M0	N1	high
TCGA-BR-A4J5	Alive	56	M	G3	Stage3	T4	M0	N1	high
TCGA-BR-7959	Alive	59	M	G3	Stage3	T4	M0	N1	high
TCGA-D7-8572	Alive	57	M	G2	Stage2	T2	M0	N2	high
TCGA-D7-6520	Alive	53	M	G3	Stage3	T2	M0	N2	high
TCGA-VQ-A91V	Alive	58	M	G2	Stage3	T3	M0	N2	high
TCGA-D7-5578	Alive	80	M	G3	Stage3	T3	M0	N2	high
TCGA-RD-A8MV	Alive	56	M	G3	Stage3	T3	M0	N2	high
TCGA-CG-4438	Alive	56	M	G3	Stage4	T4	M0	N2	high
TCGA-BR-A4IV	Alive	47	M	G3	Stage3	T4	M0	N2	high
TCGA-BR-A4PF	Alive	72	M	G3	Stage3	T4	M0	N2	high
TCGA-BR-8384	Alive	69	M	G3	Stage3	T4	M0	N2	high
TCGA-D7-6818	Alive	53	M	G3	Stage3	T2	M0	N3	high
TCGA-IN-A7NU	Alive	69	M	G3	Stage3	T3	M0	N3	high
TCGA-VQ-A8PD	Alive	69	M	G2	Stage3	T4	M0	N3	high
TCGA-D7-8574	Alive	72	M	G3	Stage3	T2	M0	N3	high
TCGA-VQ-A91A	Alive	67	M	G1	Stage3	T3	M0	N3	high
TCGA-VQ-A8DT	Alive	43	M	G3	Stage3	T3	M0	N3	high
TCGA-D7-8570	Alive	44	M	G3	Stage3	T3	M0	N3	high
TCGA-BR-8367	Alive	55	M	G3	Stage3	T3	M0	N3	high
TCGA-BR-7723	Alive	59	M	G3	Stage3	T3	M0	N3	high
TCGA-BR-8380	Alive	55	M	G3	Stage3	T4	M0	N3	high
TCGA-BR-7196	Alive	64	M	G3	Stage4	T3	M1	N3	high
TCGA-RD-A7BW	Dead	68	F	G3	Stage1	T2	M0	N0	high
TCGA-CD-5803	Dead	78	F	G3	Stage2	T3	M0	N0	high
TCGA-BR-8365	Dead	70	F	G3	Stage2	T3	M0	N0	high
TCGA-VQ-A8P8	Dead	72	F	G2	Stage2	T4	M0	N0	high
TCGA-HU-A4GP	Dead	62	F	G2	Stage2	T2	M0	N1	high
TCGA-BR-4280	Dead	78	F	G2	Stage3	T2	M0	N1	high
TCGA-CD-A48C	Dead	79	F	G3	Stage2	T3	M0	N1	high
TCGA-RD-A8NB	Dead	80	F	G3	Stage3	T3	M0	N1	high
TCGA-HU-A4GY	Dead	76	F	G3	Stage3	T4	M0	N1	high
TCGA-BR-8592	Dead	63	F	G3	Stage3	T4	M0	N1	high
TCGA-BR-8060	Dead	75	F	G3	Stage2	T2	M0	N2	high
TCGA-RD-A8N6	Dead	78	F	G3	Stage3	T2	M0	N2	high
TCGA-R5-A7ZE	Dead	66	F	G2	Stage3	T3	M0	N2	high
TCGA-BR-6564	Dead	46	F	G3	Stage3	T3	M0	N2	high
TCGA-D7-A6EX	Dead	72	F	G3	Stage3	T3	M0	N2	high
TCGA-BR-8687	Dead	67	F	G3	Stage3	T4	M0	N2	high
TCGA-VQ-A91N	Dead	59	F	G2	Stage4	T4	M0	N3	high
TCGA-CG-4440	Dead	68	F	G3	Stage4	T3	M1	N3	high
TCGA-CG-4465	Dead	69	F	G3	Stage4	T4	M1	N3	high
TCGA-D7-A748	Dead	41	F	G3	Stage4	T4	M1	N3	high
TCGA-BR-6709	Dead	57	F	G3	Stage3	T3	M0	N3	high
TCGA-D7-A6EY	Dead	72	F	G3	Stage3	T3	M0	N3	high
TCGA-BR-8677	Dead	74	F	G3	Stage3	T3	M0	N3	high
TCGA-BR-8080	Dead	72	F	G3	Stage3	T4	M0	N3	high
TCGA-VQ-A8DV	Dead	48	M	G2	Stage1	T2	M0	N0	high
TCGA-CG-5720	Dead	71	M	G3	Stage1	T2	M0	N0	high
TCGA-CG-5725	Dead	72	M	G3	Stage1	T2	M0	N0	high
TCGA-BR-4267	Dead	51	M	G2	Stage1	T2	M0	N0	high
TCGA-FP-8209	Dead	49	M	G3	Stage1	T2	M0	N0	high
TCGA-CD-8530	Dead	51	M	G3	Stage2	T3	M0	N0	high
TCGA-CD-5813	Dead	60	M	G3	Stage2	T3	M0	N0	high
TCGA-VQ-AA6G	Dead	68	M	G2	Stage2	T3	M0	N0	high
TCGA-CD-A489	Dead	58	M	G3	Stage2	T3	M0	N0	high
TCGA-MX-A663	Dead	66	M	G3	Stage2	T3	M0	N0	high
TCGA-BR-6565	Dead	67	M	G2	Stage2	T4	M0	N0	high
TCGA-D7-6527	Dead	62	M	G2	Stage2	T2	M0	N1	high
TCGA-CG-4437	Dead	83	M	G2	Stage2	T2	M0	N1	high
TCGA-BR-4279	Dead	43	M	G3	Stage2	T2	M0	N1	high
TCGA-CG-5717	Dead	58	M	G3	Stage2	T2	M0	N1	high
TCGA-BR-7901	Dead	74	M	G2	Stage2	T3	M0	N1	high
TCGA-CD-A487	Dead	51	M	G3	Stage2	T3	M0	N1	high
TCGA-D7-A747	Dead	57	M	G3	Stage2	T3	M0	N1	high
TCGA-BR-7722	Dead	62	M	G3	Stage2	T3	M0	N1	high
TCGA-RD-A8N5	Dead	78	M	G2	Stage3	T3	M0	N1	high
TCGA-RD-A7BS	Dead	46	M	G3	Stage3	T3	M0	N1	high
TCGA-FP-8210	Dead	48	M	G3	Stage3	T3	M0	N1	high
TCGA-BR-8059	Dead	72	M	G3	Stage3	T4	M0	N1	high
TCGA-BR-7717	Dead	63	M	G2	Stage4	T4	M0	N1	high
TCGA-VQ-A922	Dead	70	M	G2	Stage4	T4	M0	N1	high
TCGA-IN-8663	Dead	68	M	G3	Stage2	T2	M0	N2	high
TCGA-CG-4441	Dead	83	M	G2	Stage3	T2	M0	N2	high
TCGA-VQ-A8DU	Dead	63	M	G2	Stage3	T3	M0	N2	high
TCGA-VQ-A925	Dead	66	M	G2	Stage3	T3	M0	N2	high
TCGA-D7-8575	Dead	75	M	G3	Stage3	T3	M0	N2	high
TCGA-R5-A805	Dead	71	M	G3	Stage3	T3	M0	N2	high
TCGA-RD-A8MW	Dead	72	M	G3	Stage3	T3	M0	N2	high
TCGA-BR-8683	Dead	75	M	G3	Stage3	T4	M0	N2	high
TCGA-HU-A4GQ	Dead	71	M	G2	Stage3	T4	M0	N2	high
TCGA-BR-8590	Dead	62	M	G3	Stage3	T4	M0	N2	high
TCGA-CG-4306	Dead	90	M	G3	Stage4	T3	M1	N2	high
TCGA-CG-5732	Dead	66	M	G2	Stage4	T2	M0	N3	high
TCGA-VQ-A927	Dead	81	M	G1	Stage3	T3	M0	N3	high
TCGA-VQ-A8PM	Dead	56	M	G3	Stage4	T4	M0	N3	high
TCGA-CG-5724	Dead	59	M	G3	Stage4	T3	M1	N3	high
TCGA-VQ-A8DZ	Dead	70	M	G3	Stage4	T4	M1	N3	high
TCGA-BR-8371	Dead	62	M	G3	Stage3	T3	M0	N3	high
TCGA-BR-A44U	Dead	70	M	G3	Stage3	T3	M0	N3	high
TCGA-BR-A4CS	Dead	77	M	G3	Stage3	T4	M0	N3	high
TCGA-VQ-A91Y	Dead	67	M	G3	Stage3	T4	M0	N3	high
TCGA-HU-A4G9	Alive	67	F	G2	Stage1	T1	M0	N0	low
TCGA-BR-7707	Alive	69	F	G3	Stage1	T2	M0	N0	low
TCGA-D7-A6F0	Alive	79	F	G3	Stage1	T2	M0	N0	low
TCGA-BR-8368	Alive	84	F	G3	Stage1	T2	M0	N0	low
TCGA-CG-4466	Alive	81	F	G2	Stage1	T2	M0	N0	low
TCGA-CG-4477	Alive	58	F	G3	Stage1	T2	M0	N0	low
TCGA-CD-5800	Alive	51	F	G1	Stage2	T3	M0	N0	low
TCGA-BR-A4J6	Alive	69	F	G2	Stage2	T3	M0	N0	low
TCGA-HU-8604	Alive	82	F	G2	Stage2	T3	M0	N0	low
TCGA-CD-A4MH	Alive	86	F	G2	Stage2	T3	M0	N0	low
TCGA-BR-6852	Alive	64	F	G3	Stage2	T3	M0	N0	low
TCGA-BR-8487	Alive	64	F	G3	Stage2	T3	M0	N0	low
TCGA-HU-A4GT	Alive	71	F	G3	Stage2	T3	M0	N0	low
TCGA-IN-AB1X	Alive	78	F	G3	Stage2	T3	M0	N0	low
TCGA-BR-6452	Alive	78	F	G3	Stage2	T3	M0	N0	low
TCGA-CD-8528	Alive	43	F	G3	Stage3	T4	M0	N0	low
TCGA-HU-8602	Alive	58	F	G3	Stage2	T4	M0	N0	low
TCGA-VQ-A91E	Alive	67	F	G3	Stage3	T4	M0	N0	low
TCGA-KB-A6F7	Alive	54	F	G3	Stage1	T1	M0	N1	low
TCGA-KB-A93H	Alive	79	F	G1	Stage2	T3	M0	N1	low
TCGA-HU-A4G8	Alive	71	F	G3	Stage2	T3	M0	N1	low
TCGA-IN-A7NT	Alive	73	F	G3	Stage2	T3	M0	N1	low
TCGA-VQ-A91Z	Alive	67	F	G2	Stage3	T3	M0	N1	low
TCGA-CD-8526	Alive	73	F	G3	Stage3	T3	M0	N1	low
TCGA-VQ-AA6D	Alive	52	F	G2	Stage3	T4	M0	N1	low
TCGA-BR-8373	Alive	65	F	G2	Stage3	T4	M0	N1	low
TCGA-VQ-A8PQ	Alive	50	F	G2	Stage4	T4	M1	N1	low
TCGA-IN-A6RN	Alive	72	F	G2	Stage2	T1	M0	N2	low
TCGA-HU-A4H4	Alive	53	F	G3	Stage2	T2	M0	N2	low
TCGA-D7-A6EV	Alive	71	F	G3	Stage2	T2	M0	N2	low
TCGA-D7-A74A	Alive	61	F	G2	Stage3	T3	M0	N2	low
TCGA-D7-6526	Alive	67	F	G2	Stage3	T3	M0	N2	low
TCGA-MX-A5UJ	Alive	86	F	G3	Stage3	T3	M0	N2	low
TCGA-HU-A4GX	Alive	70	F	G3	Stage3	T4	M0	N2	low
TCGA-BR-8361	Alive	71	F	G3	Stage3	T4	M0	N2	low
TCGA-D7-5577	Alive	53	F	G2	Stage3	T2	M0	N3	low
TCGA-VQ-AA68	Alive	52	F	G2	Stage3	T4	M0	N3	low
TCGA-HU-A4GJ	Alive	60	F	G3	Stage3	T4	M0	N3	low
TCGA-HF-A5NB	Alive	75	F	G3	Stage3	T4	M0	N3	low
TCGA-HU-A4H2	Alive	58	F	G2	Stage3	T3	M0	N3	low
TCGA-HU-A4H3	Alive	56	F	G3	Stage3	T4	M0	N3	low
TCGA-CG-4443	Alive	68	M	G2	Stage1	T1	M0	N0	low
TCGA-IN-A6RI	Alive	45	M	G2	Stage1	T1	M0	N0	low
TCGA-HU-8610	Alive	75	M	G2	Stage1	T1	M0	N0	low
TCGA-BR-8678	Alive	76	M	G2	Stage1	T2	M0	N0	low
TCGA-D7-6822	Alive	77	M	G2	Stage1	T2	M0	N0	low
TCGA-D7-A6F2	Alive	62	M	G3	Stage1	T2	M0	N0	low
TCGA-B7-5818	Alive	62	M	G3	Stage1	T2	M0	N0	low
TCGA-F1-6874	Alive	79	M	G3	Stage1	T2	M0	N0	low
TCGA-VQ-A92D	Alive	67	M	G2	Stage1	T2	M0	N0	low
TCGA-CD-8534	Alive	41	M	G3	Stage2	T3	M0	N0	low
TCGA-CD-8533	Alive	48	M	G3	Stage2	T3	M0	N0	low
TCGA-BR-8286	Alive	49	M	G3	Stage2	T3	M0	N0	low
TCGA-CD-A48A	Alive	57	M	G2	Stage2	T3	M0	N0	low
TCGA-CD-A486	Alive	68	M	G2	Stage2	T3	M0	N0	low
TCGA-F1-A72C	Alive	68	M	G2	Stage2	T3	M0	N0	low
TCGA-D7-8573	Alive	57	M	G3	Stage2	T3	M0	N0	low
TCGA-VQ-A94U	Alive	70	M	G3	Stage2	T4	M0	N0	low
TCGA-BR-7851	Alive	74	M	G3	Stage2	T4	M0	N0	low
TCGA-BR-7958	Alive	60	M	G3	Stage3	T4	M0	N0	low
TCGA-CD-8529	Alive	65	M	G2	Stage4	T4	M1	N0	low
TCGA-HU-A4H8	Alive	77	M	G2	Stage1	T1	M0	N1	low
TCGA-CG-5723	Alive	83	M	G3	Stage2	T2	M0	N1	low
TCGA-CG-4305	Alive	69	M	G3	Stage2	T2	M0	N1	low
TCGA-KB-A93J	Alive	78	M	G3	Stage2	T2	M0	N1	low
TCGA-VQ-AA6F	Alive	57	M	G2	Stage2	T3	M0	N1	low
TCGA-FP-7829	Alive	69	M	G2	Stage2	T3	M0	N1	low
TCGA-HU-A4G2	Alive	45	M	G3	Stage2	T3	M0	N1	low
TCGA-IN-7806	Alive	50	M	G3	Stage2	T3	M0	N1	low
TCGA-BR-8381	Alive	51	M	G3	Stage2	T3	M0	N1	low
TCGA-HU-A4GD	Alive	56	M	G3	Stage2	T3	M0	N1	low
TCGA-BR-6455	Alive	59	M	G3	Stage2	T3	M0	N1	low
TCGA-D7-A4YX	Alive	63	M	G3	Stage2	T3	M0	N1	low
TCGA-CG-4475	Alive	76	M	G3	Stage2	T3	M0	N1	low
TCGA-VQ-A91K	Alive	69	M	G2	Stage3	T3	M0	N1	low
TCGA-CD-8535	Alive	59	M	G3	Stage3	T3	M0	N1	low
TCGA-VQ-A8P3	Alive	72	M	G2	Stage3	T4	M0	N1	low
TCGA-CG-5721	Alive	58	M	G3	Stage4	T4	M0	N1	low
TCGA-VQ-A8P2	Alive	68	M	G2	Stage3	T4	M0	N1	low
TCGA-BR-8589	Alive	56	M	G3	Stage3	T4	M0	N1	low
TCGA-BR-8686	Alive	69	M	G3	Stage3	T4	M0	N1	low
TCGA-R5-A7O7	Alive	51	M	G2	Stage4	T3	M1	N1	low
TCGA-VQ-A8E7	Alive	59	M	G2	Stage4	T3	M1	N1	low
TCGA-HU-A4G3	Alive	54	M	G2	Stage2	T2	M0	N2	low
TCGA-HU-A4HB	Alive	68	M	G3	Stage2	T2	M0	N2	low
TCGA-CG-4444	Alive	76	M	G3	Stage3	T2	M0	N2	low
TCGA-VQ-AA69	Alive	35	M	G2	Stage3	T3	M0	N2	low
TCGA-SW-A7EB	Alive	45	M	G2	Stage3	T3	M0	N2	low
TCGA-BR-8483	Alive	59	M	G2	Stage3	T3	M0	N2	low
TCGA-HU-A4HD	Alive	73	M	G2	Stage3	T3	M0	N2	low
TCGA-BR-6802	Alive	65	M	G3	Stage3	T3	M0	N2	low
TCGA-D7-A6EZ	Alive	66	M	G3	Stage3	T3	M0	N2	low
TCGA-VQ-A8E2	Alive	57	M	G2	Stage3	T3	M0	N2	low
TCGA-RD-A8N1	Alive	70	M	G3	Stage3	T3	M0	N2	low
TCGA-VQ-A94T	Alive	73	M	G3	Stage3	T3	M0	N2	low
TCGA-BR-A4J4	Alive	39	M	G3	Stage3	T4	M0	N2	low
TCGA-HU-8608	Alive	70	M	G3	Stage3	T4	M0	N2	low
TCGA-HU-A4GC	Alive	74	M	G3	Stage3	T4	M0	N2	low
TCGA-VQ-AA6J	Alive	75	M	G3	Stage3	T4	M0	N2	low
TCGA-VQ-A91D	Alive	70	M	G2	Stage3	T4	M0	N2	low
TCGA-BR-8680	Alive	45	M	G2	Stage4	T4	M1	N2	low
TCGA-VQ-A8PH	Alive	62	M	G2	Stage3	T3	M0	N3	low
TCGA-B7-A5TI	Alive	52	M	G3	Stage3	T4	M0	N3	low
TCGA-VQ-A8PK	Alive	58	M	G2	Stage3	T3	M0	N3	low
TCGA-D7-A4YU	Alive	73	M	G3	Stage3	T3	M0	N3	low
TCGA-VQ-A8PE	Alive	78	M	G3	Stage3	T3	M0	N3	low
TCGA-VQ-AA6A	Alive	56	M	G2	Stage3	T4	M0	N3	low
TCGA-VQ-AA6K	Alive	59	M	G3	Stage3	T4	M0	N3	low
TCGA-BR-8591	Alive	79	M	G3	Stage3	T4	M0	N3	low
TCGA-BR-8372	Alive	63	M	G3	Stage3	T4	M0	N3	low
TCGA-F1-A448	Alive	70	M	G3	Stage3	T3	M0	N3	low
TCGA-HU-A4H0	Alive	72	M	G3	Stage3	T4	M0	N3	low
TCGA-VQ-A8PB	Dead	65	F	G2	Stage2	T3	M0	N0	low
TCGA-CG-5718	Dead	78	F	G2	Stage2	T2	M0	N1	low
TCGA-BR-4253	Dead	80	F	G3	Stage3	T3	M0	N1	low
TCGA-R5-A7ZF	Dead	65	F	G2	Stage4	T4	M1	N1	low
TCGA-CG-5722	Dead	67	F	G3	Stage4	T3	M1	N2	low
TCGA-D7-8576	Dead	54	F	G3	Stage3	T3	M0	N3	low
TCGA-BR-8284	Dead	72	F	G3	Stage3	T4	M0	N3	low
TCGA-CG-5726	Dead	73	M	G2	Stage1	T1	M0	N0	low
TCGA-HU-A4GH	Dead	75	M	G2	Stage1	T1	M0	N0	low
TCGA-F1-6875	Dead	79	M	G2	Stage1	T2	M0	N0	low
TCGA-RD-A7C1	Dead	82	M	G3	Stage1	T2	M0	N0	low
TCGA-CD-8532	Dead	52	M	G2	Stage2	T3	M0	N0	low
TCGA-VQ-A924	Dead	69	M	G2	Stage2	T3	M0	N0	low
TCGA-VQ-A8P5	Dead	67	M	G3	Stage2	T3	M0	N0	low
TCGA-BR-6707	Dead	75	M	G3	Stage2	T3	M0	N0	low
TCGA-CD-A4MG	Dead	76	M	G3	Stage2	T3	M0	N0	low
TCGA-VQ-A8E3	Dead	79	M	G3	Stage2	T3	M0	N0	low
TCGA-VQ-A8PO	Dead	74	M	G3	Stage2	T4	M0	N0	low
TCGA-HU-A4GU	Dead	73	M	G3	Stage2	T3	M0	N1	low
TCGA-VQ-A91U	Dead	78	M	G2	Stage3	T3	M0	N1	low
TCGA-VQ-A8PC	Dead	65	M	G3	Stage3	T3	M0	N1	low
TCGA-CD-5801	Dead	69	M	G3	Stage3	T3	M0	N1	low
TCGA-VQ-A8PP	Dead	76	M	G2	Stage4	T4	M0	N1	low
TCGA-BR-8484	Dead	61	M	G2	Stage3	T4	M0	N1	low
TCGA-D7-6525	Dead	58	M	G3	Stage3	T2	M0	N2	low
TCGA-HU-8249	Dead	76	M	G2	Stage3	T3	M0	N2	low
TCGA-FP-A4BF	Dead	68	M	G3	Stage3	T3	M0	N2	low
TCGA-VQ-A8E0	Dead	68	M	G3	Stage3	T3	M0	N2	low
TCGA-VQ-AA64	Dead	68	M	G2	Stage3	T3	M0	N2	low
TCGA-VQ-A91X	Dead	74	M	G3	Stage3	T3	M0	N2	low
TCGA-VQ-A928	Dead	49	M	G2	Stage4	T3	M0	N3	low
TCGA-VQ-A91Q	Dead	61	M	G3	Stage4	T3	M0	N3	low
TCGA-RD-A7BT	Dead	66	M	G3	Stage4	T3	M0	N3	low
TCGA-CG-4469	Dead	70	M	G3	Stage4	T3	M0	N3	low
TCGA-VQ-A94O	Dead	74	M	G2	Stage3	T4	M0	N3	low
TCGA-BR-8289	Dead	57	M	G3	Stage4	T4	M1	N3	low
TCGA-VQ-A8PF	Dead	76	M	G3	Stage3	T3	M0	N3	low
