# Supplementary material for: Bioinformatics Analysis Reveals an Association Between Cancer Cell Stemness, Gene Mutations, and the Immune Microenvironment in Stomach Adenocarcinoma
Source: Front Genet. 2020 Dec 11;11:595477. doi: 10.3389/fgene.2020.595477 (PMC7759681; doi:10.3389/fgene.2020.595477)
Supplement: Supplementary file 14 [file Table_14.xlsx]

## Sheet: Sheet1
Supplementary table 14: The correlation between riskscore and TMB.
id	TMB	riskScore
TCGA-HU-8602-01A	54.2368	0.0613266
TCGA-IN-AB1X-01A	3.21053	0.128473
TCGA-D7-A6EZ-01A	8.42105	0.19255
TCGA-HU-A4H0-01A	4.42105	0.23327
TCGA-HU-8608-01A	2.71053	0.239309
TCGA-VQ-AA69-01A	2.26316	0.240837
TCGA-HU-A4H3-01A	31.3421	0.241294
TCGA-CG-4443-01A	2.92105	0.250106
TCGA-IN-A7NT-01A	3.55263	0.259621
TCGA-VQ-A8P2-01A	223.553	0.264622
TCGA-VQ-A91Z-01A	4.5	0.283192
TCGA-HU-A4GD-01A	2.39474	0.286213
TCGA-HF-A5NB-01A	49.9211	0.296856
TCGA-D7-6526-01A	5.71053	0.305989
TCGA-BR-A4J6-01A	1.05263	0.332697
TCGA-BR-6452-01A	103.868	0.332796
TCGA-IN-7806-01A	2.15789	0.334216
TCGA-D7-A4YU-01A	6.39474	0.340986
TCGA-R5-A7ZF-01A	1.36842	0.343024
TCGA-HU-A4GX-01A	42.2895	0.347083
TCGA-HU-A4G8-01A	50.8421	0.353602
TCGA-VQ-A8P3-01A	8.60526	0.360767
TCGA-BR-8483-01A	3.94737	0.360796
TCGA-BR-7851-01A	45.7895	0.364591
TCGA-CG-5721-01A	135.763	0.368429
TCGA-VQ-A8E3-01A	23.5789	0.370224
TCGA-VQ-A94R-01A	8.97368	0.370383
TCGA-BR-6455-01A	2.97368	0.374883
TCGA-KB-A6F7-01A	2.39474	0.375029
TCGA-D7-A6F0-01A	3.60526	0.375184
TCGA-CD-8526-01A	1.26316	0.375765
TCGA-BR-8686-01A	1.97368	0.380435
TCGA-VQ-A924-01A	44.5789	0.381015
TCGA-VQ-A91E-01A	21.8684	0.381043
TCGA-D7-8573-01A	2.26316	0.381638
TCGA-F1-6874-01A	30.1053	0.386757
TCGA-R5-A7O7-01A	3.10526	0.389517
TCGA-VQ-A94U-01A	4.86842	0.391906
TCGA-BR-4253-01A	2.60526	0.395209
TCGA-CD-5800-01A	3.31579	0.398169
TCGA-BR-8361-01A	54.6316	0.39823
TCGA-VQ-A92D-01A	4.10526	0.402032
TCGA-VQ-A8E2-01A	2.76316	0.40622
TCGA-VQ-A8P5-01A	5.92105	0.417963
TCGA-FP-A9TM-01A	3.73684	0.4182
TCGA-CG-4477-01A	3.89474	0.421764
TCGA-VQ-A8PH-01A	6.10526	0.422739
TCGA-KB-A93H-01A	6.28947	0.428893
TCGA-IP-7968-01A	3.21053	0.431706
TCGA-HU-8604-01A	5.34211	0.432073
TCGA-VQ-A94O-01A	1.71053	0.436627
TCGA-3M-AB46-01A	5.18421	0.43771
TCGA-HU-A4GT-01A	44.5789	0.438204
TCGA-D7-6822-01A	7.68421	0.440416
TCGA-FP-8099-01A	3.84211	0.444001
TCGA-BR-8368-01A	35.4211	0.444044
TCGA-VQ-A8PE-01A	3.36842	0.447484
TCGA-VQ-A8PQ-01A	0.0263158	0.448958
TCGA-BR-8680-01A	198.421	0.450177
TCGA-B7-5818-01A	12.4474	0.451357
TCGA-MX-A666-01A	2.28947	0.452534
TCGA-BR-8678-01A	3.34211	0.458108
TCGA-VQ-A91D-01A	78.8421	0.459372
TCGA-VQ-A91Q-01A	2.94737	0.461903
TCGA-BR-6852-01A	31.3158	0.462862
TCGA-HU-A4H8-01A	41.2368	0.464748
TCGA-F1-A448-01A	9.92105	0.464972
TCGA-CG-4466-01A	6.23684	0.470243
TCGA-D7-A4YX-01A	2.60526	0.471091
TCGA-F1-6875-01A	2.89474	0.475013
TCGA-HU-8610-01A	1.28947	0.475984
TCGA-CD-A4MH-01A	2.39474	0.481457
TCGA-BR-A4J4-01A	2.28947	0.482453
TCGA-VQ-A8PF-01A	1.76316	0.482692
TCGA-BR-6707-01A	2	0.486612
TCGA-D7-5577-01A	3.63158	0.486878
TCGA-VQ-A928-01A	1.73684	0.487698
TCGA-HU-A4H4-01A	14.2632	0.490211
TCGA-VQ-AA6J-01A	3.21053	0.493129
TCGA-F1-A72C-01A	1.39474	0.494562
TCGA-RD-A7C1-01A	7.26316	0.49551
TCGA-BR-8381-01A	2.34211	0.498142
TCGA-CG-5723-01A	59.2895	0.498224
TCGA-MX-A5UJ-01A	45.9474	0.498401
TCGA-D7-A6F2-01A	1.78947	0.498788
TCGA-FP-7998-01A	1.07895	0.499322
TCGA-BR-7707-01A	32.0789	0.500052
TCGA-HU-A4H5-01A	8.23684	0.503183
TCGA-VQ-AA6D-01A	18.9211	0.506936
TCGA-CD-A48A-01A	6.94737	0.507585
TCGA-CD-8533-01A	3.71053	0.510128
TCGA-VQ-AA64-01A	8.26316	0.510226
TCGA-HU-8249-01A	4.55263	0.5107
TCGA-BR-8589-01A	28.1053	0.513659
TCGA-FP-8631-01A	3.05263	0.514163
TCGA-D7-6519-01A	1.57895	0.51453
TCGA-BR-8591-01A	50.9211	0.517015
TCGA-VQ-AA6K-01A	1.97368	0.517522
TCGA-VQ-A8PO-01A	27.3947	0.517939
TCGA-HU-A4GU-01A	47.1053	0.518832
TCGA-IN-A6RN-01A	3.07895	0.522008
TCGA-CD-5801-01A	7.81579	0.523434
TCGA-CG-5722-01A	1.73684	0.525025
TCGA-SW-A7EA-01A	21	0.526083
TCGA-FP-7916-01A	2.21053	0.527725
TCGA-VQ-A91K-01A	46.1842	0.528521
TCGA-VQ-A8PJ-01A	4.44737	0.536691
TCGA-FP-8211-01A	2.84211	0.542447
TCGA-BR-8286-01A	4.15789	0.543518
TCGA-HU-A4G9-01A	27.6316	0.549064
TCGA-BR-8487-01A	97.2895	0.549066
TCGA-CD-A4MG-01A	75	0.550111
TCGA-VQ-A8E7-01B	3.18421	0.550238
TCGA-VQ-A91X-01A	5.97368	0.550591
TCGA-D7-A6EV-01A	3.78947	0.551277
TCGA-CD-8528-01A	3	0.551722
TCGA-CD-8529-01A	5.5	0.554578
TCGA-HU-A4G2-01A	1.42105	0.554794
TCGA-CD-8534-01A	1.39474	0.563812
TCGA-HU-A4G3-01A	2.71053	0.566062
TCGA-BR-4191-01A	6.36842	0.56826
TCGA-BR-6802-01A	11.9737	0.569041
TCGA-D7-A74A-01A	4.71053	0.571542
TCGA-BR-8372-01A	43.5	0.572633
TCGA-CG-5726-01A	44.6053	0.572795
TCGA-RD-A8N1-01A	1.97368	0.573597
TCGA-BR-4201-01A	46.5	0.575203
TCGA-SW-A7EB-01A	3.07895	0.575733
TCGA-CG-4469-01A	9.84211	0.577933
TCGA-HU-A4H2-01A	5.13158	0.580632
TCGA-B7-A5TJ-01A	6.07895	0.58068
TCGA-CG-4475-01A	1.78947	0.58099
TCGA-VQ-AA6F-01A	0.842105	0.58307
TCGA-VQ-AA68-01A	5.15789	0.584115
TCGA-HU-A4HB-01A	0.131579	0.584955
TCGA-BR-8289-01A	5.94737	0.585346
TCGA-HU-A4HD-01A	5.39474	0.586568
TCGA-HU-A4GC-01A	4.02632	0.586759
TCGA-RD-A7BT-01A	6.52632	0.591692
TCGA-VQ-A91S-01A	6.97368	0.591918
TCGA-IN-7808-01A	2.65789	0.593204
TCGA-HU-A4GH-01A	15.5789	0.593836
TCGA-CD-A486-01A	2.68421	0.595547
TCGA-VQ-A8E0-01A	3	0.595603
TCGA-FP-A4BF-01A	2.65789	0.597037
TCGA-VQ-AA6A-01A	2.63158	0.597641
TCGA-BR-8373-01A	2.60526	0.598006
TCGA-FP-7829-01A	8.02632	0.599142
TCGA-VQ-A8PK-01A	2.5	0.601718
TCGA-VQ-A91U-01A	4.47368	0.603197
TCGA-CD-8535-01A	8.31579	0.605168
TCGA-B7-A5TI-01A	19.9211	0.608026
TCGA-VQ-A8PB-01A	27.2105	0.608837
TCGA-CG-4305-01A	40.2368	0.608987
TCGA-D7-8576-01A	1.39474	0.609597
TCGA-CG-5718-01A	2.65789	0.611418
TCGA-D7-6525-01A	4.78947	0.611688
TCGA-VQ-A94T-01A	2.44737	0.611777
TCGA-BR-7958-01A	4.89474	0.612536
TCGA-BR-8484-01A	1.68421	0.613717
TCGA-VQ-A8PC-01A	2.97368	0.613732
TCGA-CG-4444-01A	4.52632	0.613807
TCGA-CD-8532-01A	1.18421	0.614189
TCGA-BR-8284-01A	6.57895	0.615535
TCGA-IN-A6RI-01A	2.71053	0.620139
TCGA-VQ-A8PP-01A	47.8158	0.621547
TCGA-KB-A93J-01A	4.42105	0.622067
TCGA-VQ-A8DZ-01A	2.07895	0.623563
TCGA-CG-5724-01A	3.60526	0.623635
TCGA-BR-A4PF-01A	3.05263	0.625636
TCGA-VQ-A91V-01A	7.60526	0.629302
TCGA-VQ-A8DU-01A	4	0.631428
TCGA-D7-A6EY-01A	39.6053	0.633237
TCGA-HU-A4GQ-01A	61.8947	0.633938
TCGA-R5-A805-01A	3.52632	0.634366
TCGA-VQ-A922-01A	3.21053	0.63533
TCGA-BR-8081-01A	27.4737	0.636253
TCGA-RD-A8MV-01A	1.63158	0.637631
TCGA-HU-8244-01A	4.10526	0.64098
TCGA-VQ-A8PM-01A	1.23684	0.641146
TCGA-BR-8677-01A	1.15789	0.642121
TCGA-VQ-A8PD-01A	1	0.64397
TCGA-CG-4440-01A	3.78947	0.644402
TCGA-VQ-A8DT-01A	3.78947	0.645123
TCGA-RD-A7BS-01A	1.26316	0.646271
TCGA-CD-8531-01A	7.44737	0.649982
TCGA-D7-8575-01A	1.68421	0.651029
TCGA-B7-A5TN-01A	2.5	0.652802
TCGA-BR-8369-01A	4.02632	0.654931
TCGA-CG-5732-01A	1.10526	0.656274
TCGA-IN-A7NR-01A	1.52632	0.657001
TCGA-BR-7196-01A	1.21053	0.657901
TCGA-D7-6528-01A	8.52632	0.660988
TCGA-HU-A4GF-01A	3.76316	0.66294
TCGA-D7-8578-01A	1.47368	0.664557
TCGA-D7-8570-01A	2.97368	0.667059
TCGA-D7-8572-01A	4.92105	0.668222
TCGA-BR-7197-01A	5.52632	0.668863
TCGA-BR-A4CS-01A	4.34211	0.669628
TCGA-BR-6565-01A	2.94737	0.670726
TCGA-FP-7735-01A	1.13158	0.672559
TCGA-CG-4438-01A	4.13158	0.67296
TCGA-RD-A8N6-01A	4.60526	0.674614
TCGA-HU-A4H6-01A	1.94737	0.675249
TCGA-BR-7715-01A	3.26316	0.676955
TCGA-CG-4436-01A	3.28947	0.67939
TCGA-CG-4301-01A	1.47368	0.681528
TCGA-D7-6815-01A	3.94737	0.68238
TCGA-VQ-A927-01A	0.289474	0.682916
TCGA-BR-8366-01A	4.34211	0.683816
TCGA-D7-6521-01A	1.5	0.684331
TCGA-CG-4306-01A	37.6053	0.685818
TCGA-VQ-AA6G-01A	3.81579	0.685857
TCGA-HU-A4GP-01A	4.71053	0.686474
TCGA-VQ-A8PX-01A	17.9211	0.687007
TCGA-BR-7716-01A	3.47368	0.692661
TCGA-BR-6456-01A	1.21053	0.692929
TCGA-IN-8462-01A	3.57895	0.693951
TCGA-BR-4267-01A	2.76316	0.694198
TCGA-VQ-A925-01A	3.44737	0.694593
TCGA-IN-AB1V-01A	1.39474	0.696418
TCGA-VQ-A91N-01A	3.34211	0.697414
TCGA-RD-A8NB-01A	14.9737	0.69762
TCGA-IN-A6RS-01A	3.42105	0.698004
TCGA-BR-4280-01A	25.5526	0.699133
TCGA-HU-8238-01A	5.34211	0.699334
TCGA-CD-A487-01A	4.78947	0.70031
TCGA-HU-A4GY-01A	0.789474	0.700505
TCGA-BR-8485-01A	8.55263	0.702388
TCGA-BR-7722-01A	1.15789	0.702399
TCGA-RD-A8MW-01A	1.68421	0.704311
TCGA-ZQ-A9CR-01A	2.68421	0.709032
TCGA-VQ-A8P8-01A	1.68421	0.709515
TCGA-BR-6458-01A	8.13158	0.709549
TCGA-IN-A6RL-01A	9.57895	0.711864
TCGA-CD-8524-01A	4.02632	0.712266
TCGA-BR-7901-01A	2.60526	0.713236
TCGA-CG-5725-01A	3.05263	0.714899
TCGA-R5-A7ZI-01A	26.8421	0.71562
TCGA-IN-A6RR-01A	4.65789	0.719152
TCGA-VQ-A91A-01A	3.55263	0.719438
TCGA-VQ-A8PU-01A	3.86842	0.720209
TCGA-EQ-8122-01A	4.39474	0.721131
TCGA-CG-4441-01A	3.21053	0.721352
TCGA-B7-A5TK-01A	1.28947	0.723598
TCGA-BR-A4J8-01A	2.21053	0.724785
TCGA-FP-A8CX-01A	1.86842	0.726241
TCGA-CG-5720-01A	2.18421	0.730109
TCGA-BR-8683-01A	4.07895	0.731796
TCGA-BR-8077-01A	2.71053	0.731984
TCGA-D7-A6EX-01A	3.36842	0.735032
TCGA-BR-7723-01A	4.84211	0.743251
TCGA-KB-A93G-01A	1.07895	0.744312
TCGA-D7-5578-01A	6.5	0.749731
TCGA-D7-A4Z0-01A	7.73684	0.749999
TCGA-CG-4465-01A	20.5789	0.750256
TCGA-IN-A7NU-01A	2.60526	0.751199
TCGA-BR-8060-01A	6.60526	0.752773
TCGA-R5-A7ZE-01B	3.26316	0.754057
TCGA-BR-6453-01A	4.13158	0.757809
TCGA-BR-8367-01A	1.5	0.758157
TCGA-CD-5799-01A	1.05263	0.759978
TCGA-VQ-A8DV-01A	2.07895	0.759992
TCGA-CG-4437-01A	14.0526	0.765133
TCGA-BR-7717-01A	3.73684	0.772673
TCGA-BR-4257-01A	38.1842	0.774289
TCGA-R5-A7ZR-01A	2.26316	0.77721
TCGA-BR-8588-01A	2.81579	0.780448
TCGA-RD-A8N9-01A	3.60526	0.784408
TCGA-CG-5734-01A	1.18421	0.784417
TCGA-BR-8058-01A	0.789474	0.790276
TCGA-BR-A44U-01A	2.76316	0.792007
TCGA-BR-6705-01A	1.05263	0.800327
TCGA-BR-8382-01A	28.6053	0.801227
TCGA-D7-6520-01A	1.81579	0.801297
TCGA-IN-A6RJ-01A	2.65789	0.801849
TCGA-D7-6818-01A	4.60526	0.809133
TCGA-BR-6566-01A	24.6053	0.812038
TCGA-VQ-A91Y-01A	1.28947	0.813462
TCGA-CD-A48C-01A	5.89474	0.815764
TCGA-BR-8590-01A	2.05263	0.819004
TCGA-IN-8663-01A	5.60526	0.819709
TCGA-BR-A4J5-01A	1.55263	0.822001
TCGA-MX-A5UG-01A	0.289474	0.824016
TCGA-CD-5813-01A	4.52632	0.826003
TCGA-MX-A663-01A	1.60526	0.82983
TCGA-D7-8574-01A	0.210526	0.830238
TCGA-D7-A748-01A	0.5	0.832176
TCGA-RD-A8N5-01A	0.473684	0.832562
TCGA-BR-6801-01A	1.34211	0.834098
TCGA-BR-8682-01A	2.15789	0.843743
TCGA-CG-5717-01A	0.552632	0.846323
TCGA-D7-8579-01A	2.73684	0.848868
TCGA-CD-8530-01A	1.97368	0.85025
TCGA-BR-7959-01A	2.57895	0.8526
TCGA-CD-5803-01A	0.684211	0.858023
TCGA-ZA-A8F6-01A	1.39474	0.867986
TCGA-D7-6527-01A	5.57895	0.871533
TCGA-BR-6709-01A	0.894737	0.872028
TCGA-BR-8080-01A	2.65789	0.873979
TCGA-D7-6524-01A	2.31579	0.88878
TCGA-BR-A4J7-01A	0.578947	0.892272
TCGA-BR-8687-01A	4.57895	0.89363
TCGA-BR-7957-01A	0.842105	0.894324
TCGA-CG-5719-01A	1.52632	0.90851
TCGA-FP-8210-01A	0.0263158	0.914775
TCGA-CD-A489-01A	2.28947	0.927038
TCGA-BR-8291-01A	0.578947	0.937812
TCGA-D7-6522-01A	0.157895	0.950911
TCGA-D7-A747-01A	1.31579	0.9937
TCGA-CD-5798-01A	1.44737	1.01284
TCGA-BR-6563-01A	0.789474	1.03354
TCGA-BR-8059-01A	20.4474	1.03487
TCGA-BR-6564-01A	0.605263	1.054
TCGA-BR-6457-01A	2.02632	1.05634
TCGA-BR-8297-01A	2.34211	1.05903
TCGA-BR-8384-01A	0.263158	1.07157
TCGA-BR-8371-01A	0.105263	1.07821
TCGA-BR-8365-01A	0.473684	1.08178
TCGA-BR-6803-01A	0.289474	1.09239
TCGA-BR-8380-01A	1.18421	1.09799
TCGA-RD-A7BW-01A	0.736842	1.09865
TCGA-BR-4187-01A	0.473684	1.12594
TCGA-RD-A8N4-01A	0.0263158	1.12616
TCGA-BR-8592-01A	0.421053	1.13963
TCGA-BR-A4J9-01A	0.763158	1.17237
TCGA-BR-8364-01A	0.263158	1.18834
TCGA-BR-A4IV-01A	0.131579	1.19548
TCGA-BR-4279-01A	1.52632	1.2882
TCGA-VQ-A94P-01A	0.5	1.28836
TCGA-BR-4256-01A	32.0789	1.60465
