# Supplementary material for: Bioinformatics Analysis Reveals an Association Between Cancer Cell Stemness, Gene Mutations, and the Immune Microenvironment in Stomach Adenocarcinoma
Source: Front Genet. 2020 Dec 11;11:595477. doi: 10.3389/fgene.2020.595477 (PMC7759681; doi:10.3389/fgene.2020.595477)
Supplement: Supplementary file 15 [file Table_15.xlsx]

## Sheet: Sheet1
Supplementary table 15: GSEA identified different gene sets between high riskscore group and low riskscore group.(ES= enrichment score, NES= normal enrichment score).
Pathway	SIZE	ES	NES	NOM p-val	FDR q-val
KEGG_CELL_CYCLE	124	-0.75	-2.29	0	0.001
KEGG_SPLICEOSOME	123	-0.78	-2.22	0	0.001
KEGG_NEUROACTIVE_LIGAND_RECEPTOR_INTERACTION	270	0.57	2.31	0	0.002
KEGG_ECM_RECEPTOR_INTERACTION	84	0.74	2.2	0	0.002
KEGG_MISMATCH_REPAIR	23	-0.89	-2.18	0	0.002
KEGG_CALCIUM_SIGNALING_PATHWAY	176	0.58	2.15	0	0.003
KEGG_RNA_DEGRADATION	56	-0.69	-2.12	0.002	0.003
KEGG_HOMOLOGOUS_RECOMBINATION	26	-0.82	-2.14	0.002	0.004
KEGG_DNA_REPLICATION	36	-0.89	-2.12	0	0.004
KEGG_FOCAL_ADHESION	197	0.62	2.07	0.002	0.007
KEGG_COMPLEMENT_AND_COAGULATION_CASCADES	69	0.66	1.95	0.002	0.022
KEGG_UBIQUITIN_MEDIATED_PROTEOLYSIS	130	-0.57	-1.87	0.016	0.029
KEGG_P53_SIGNALING_PATHWAY	65	-0.58	-1.85	0.006	0.031
KEGG_PROTEIN_EXPORT	23	-0.7	-1.83	0.022	0.034
KEGG_CELL_ADHESION_MOLECULES_CAMS	128	0.57	1.8	0.021	0.035
KEGG_ARACHIDONIC_ACID_METABOLISM	58	0.49	1.7	0.012	0.041
KEGG_GAP_JUNCTION	88	0.46	1.66	0.01	0.044
KEGG_PROTEASOME	45	-0.72	-1.79	0.025	0.048
